# Supplementary material for: Bis[5-chloro-2-(prop-2-yn-1-yl­oxy)phen­yl]methane
Source: Acta Crystallogr Sect E Struct Rep Online. 2011 Jan 29;67(Pt 2):o530. doi: 10.1107/S1600536811003205 (PMC3051580; doi:10.1107/S1600536811003205)
Supplement: Supplementary file 1 [file e-67-0o530-sup1.cif]

##############################################################################
###                                                                        ###
###        Electronic paper (Acta Crystallographica Section E)             ###
###                                                                        ###
##############################################################################
#                                                                            #
# This CIF contains the data in a paper accepted for publication in Acta     #
# Crystallographica Section E. It conforms to the requirements of Notes      #
# for Authors for Section E, and has been peer reviewed under the auspices   #
# of the IUCr Commission on Journals.                                        #
#                                                                            #
# Full details of the Crystallographic Information File format               #
# are given in the paper "The Crystallographic Information File (CIF):       #
# a New Standard Archive File for Crystallography" by S. R. Hall, F. H.      #
# Allen and I. D. Brown [Acta Cryst. (1991), A47, 655-685].                  #
#                                                                            #
# The current version of the core CIF dictionary is obtainable from          #
# ftp://ftp.iucr.org/pub/cif_core.dic. The current version number is 2.4.    #
#                                                                            #
# Software is freely available for graphical display of the structure(s) in  #
# this CIF.  For information consult the CIF home page http://www.iucr.org/  #
# cif/home.html                                                              #
#                                                                            #
# This file may be used for bona fide research purposes within the           #
# scientific community so long as proper attribution is given to the journal # 
# article from which it was obtained.                                        #
#                                                                            #
##############################################################################
                                             
data_global
_audit_creation_method     SHELXL-97
_journal_date_recd_electronic     2011-01-22
_journal_date_accepted     2011-01-25
_journal_name_full     'Acta Crystallographica, Section E'
_journal_year     2011
_journal_volume     67
_journal_issue      2
_journal_page_first     o530
_journal_page_last     o530
_journal_paper_category     QO
_journal_coeditor_code     XU5147
_publ_contact_author
;
     Dr. Seik Weng Ng
     Department of Chemistry
     University of Malaya
     50603 Kuala Lumpur
     Malaysia
;
_publ_contact_author_email     seikweng@um.edu.my
_publ_contact_author_fax     '03 7967 4193'
_publ_contact_author_phone     '03 7967 6778'
_publ_section_title
;
Bis[5-chloro-2-(prop-2-yn-1-yloxy)phenyl]methane
;
loop_
    _publ_author_name
    _publ_author_address
    'Ali, Qamar'
;
     H.E.J. Research Institute of Chemistry
     International Center for Chemical and Biological Sciences
     University of Karachi
     Karachi 7527
     Pakistan
;
    'Anis, Itrat'
;
     H.E.J. Research Institute of Chemistry
     International Center for Chemical and Biological Sciences
     University of Karachi
     Karachi 7527
     Pakistan
;
    'Raza Shah, M.'
;
     H.E.J. Research Institute of Chemistry
     International Center for Chemical and Biological Sciences
     University of Karachi
     Karachi 7527
     Pakistan
;
    'Ng, Seik Weng'
;
     Department of Chemistry
     University of Malaya
     50603 Kuala Lumpur
     Malaysia
;
data_I
_audit_creation_method     SHELXL-97
_chemical_name_systematic
;
Bis[5-chloro-2-(prop-2-yn-1-yloxy)phenyl]methane
;
_chemical_name_common     ?
_chemical_formula_moiety     'C19 H14 Cl2 O2'
_chemical_formula_sum     'C19 H14 Cl2 O2'
_chemical_formula_iupac     'C19 H14 Cl2 O2'
_chemical_formula_weight     345.20
_chemical_melting_point     ?
_symmetry_cell_setting     triclinic
_symmetry_space_group_name_H-M     'P -1'
_symmetry_space_group_name_Hall     '-P 1'
loop_
    _symmetry_equiv_pos_as_xyz
    'x, y, z'
    '-x, -y, -z'
_cell_length_a     8.4844(5)
_cell_length_b     9.7845(6)
_cell_length_c     11.2568(6)
_cell_angle_alpha     86.258(5)
_cell_angle_beta     71.412(5)
_cell_angle_gamma     64.707(6)
_cell_volume     798.08(8)
_cell_formula_units_Z     2
_cell_measurement_reflns_used     3298
_cell_measurement_theta_min     2.3055
_cell_measurement_theta_max     29.1860
_cell_measurement_temperature     100(2)
_exptl_crystal_description     Prism
_exptl_crystal_colour     Colorless
_exptl_crystal_size_max     0.30
_exptl_crystal_size_mid     0.25
_exptl_crystal_size_min     0.20
_exptl_crystal_density_diffrn     1.436
_exptl_crystal_density_meas     ?
_exptl_crystal_density_method     'not measured'
_exptl_crystal_F_000     356
_exptl_absorpt_coefficient_mu     0.413
_exptl_absorpt_correction_type     multi-scan
_exptl_absorpt_process_details     '(CrysAlis PRO; Agilent, 2010)'
_exptl_absorpt_correction_T_min     0.81470
_exptl_absorpt_correction_T_max     1.00000
_diffrn_ambient_temperature     100(2)
_diffrn_radiation_type     MoK\a
_diffrn_radiation_wavelength     0.71073
_diffrn_radiation_source     'SuperNova (Mo) X-ray Source'
_diffrn_radiation_monochromator     Mirror
_diffrn_measurement_device_type
                  'Agilent SuperNova Dual diffractometer with an Atlas detector'
_diffrn_measurement_method     \w
_diffrn_detector_area_resol_mean     10.4041
_diffrn_reflns_number     6118
_diffrn_reflns_av_R_equivalents     0.0288
_diffrn_reflns_av_sigmaI/netI     0.0498
_diffrn_reflns_theta_min     2.31
_diffrn_reflns_theta_max     27.50
_diffrn_reflns_theta_full     27.50
_diffrn_measured_fraction_theta_max     0.963
_diffrn_measured_fraction_theta_full     0.963
_diffrn_reflns_limit_h_min     -9
_diffrn_reflns_limit_h_max     10
_diffrn_reflns_limit_k_min     -10
_diffrn_reflns_limit_k_max     12
_diffrn_reflns_limit_l_min     -11
_diffrn_reflns_limit_l_max     14
_diffrn_standards_number     0
_diffrn_standards_interval_count     0
_diffrn_standards_interval_time     0
_diffrn_standards_decay_%     0
_reflns_number_total     3523
_reflns_number_gt     2975
_reflns_threshold_expression     I>2\s(I)
_refine_ls_structure_factor_coef     Fsqd
_refine_ls_matrix_type     full
_refine_ls_R_factor_all     0.0485
_refine_ls_R_factor_gt     0.0375
_refine_ls_wR_factor_gt     0.0879
_refine_ls_wR_factor_ref     0.0988
_refine_ls_goodness_of_fit_ref     1.004
_refine_ls_restrained_S_all     1.004
_refine_ls_number_reflns     3523
_refine_ls_number_parameters     216
_refine_ls_number_restraints     2
_refine_ls_hydrogen_treatment     mixed
_refine_ls_weighting_scheme     calc
_refine_ls_weighting_details
         'calc w=1/[\s^2^(Fo^2^)+(0.0454P)^2^+0.2682P] where P=(Fo^2^+2Fc^2^)/3'
_atom_sites_solution_hydrogens     geom
_atom_sites_solution_primary     direct
_atom_sites_solution_secondary     difmap
_refine_ls_shift/su_max     0.001
_refine_ls_shift/su_mean     0.001
_refine_diff_density_max     0.295
_refine_diff_density_min     -0.348
_refine_ls_extinction_method     none
_refine_ls_extinction_coef     ?
loop_
    _atom_type_symbol
    _atom_type_description
    _atom_type_scat_dispersion_real
    _atom_type_scat_dispersion_imag
    _atom_type_scat_source
    'C' 'C' 0.0033 0.0016
                         'International Tables Vol C Tables 4.2.6.8 and 6.1.1.4'
    'H' 'H' 0.0000 0.0000
                         'International Tables Vol C Tables 4.2.6.8 and 6.1.1.4'
    'O' 'O' 0.0106 0.0060
                         'International Tables Vol C Tables 4.2.6.8 and 6.1.1.4'
    'Cl' 'Cl' 0.1484 0.1585
                         'International Tables Vol C Tables 4.2.6.8 and 6.1.1.4'
_computing_data_collection     'CrysAlis PRO (Agilent, 2010)'
_computing_cell_refinement     'CrysAlis PRO (Agilent, 2010)'
_computing_data_reduction     'CrysAlis PRO (Agilent, 2010)'
_computing_structure_solution     'SHELXS97 (Sheldrick, 2008)'
_computing_structure_refinement     'SHELXL97 (Sheldrick, 2008)'
_computing_molecular_graphics     'X-SEED (Barbour, 2001)'
_computing_publication_material     'publCIF (Westrip, 2010)'
loop_
    _atom_site_type_symbol
    _atom_site_label
    _atom_site_fract_x
    _atom_site_fract_y
    _atom_site_fract_z
    _atom_site_U_iso_or_equiv
    _atom_site_adp_type
    _atom_site_calc_flag
    _atom_site_refinement_flags
    _atom_site_occupancy
    _atom_site_disorder_assembly
    _atom_site_disorder_group
    Cl Cl1 0.85099(6) 0.23350(5) 0.67998(4) 0.02285(13) Uani d . 1 . .
    Cl Cl2 0.50877(6) 0.78470(5) -0.01311(4) 0.02450(13) Uani d . 1 . .
    O O1 0.55177(16) 0.77464(14) 0.41682(11) 0.0196(3) Uani d . 1 . .
    O O2 1.00711(16) 0.26968(13) 0.18471(11) 0.0182(3) Uani d . 1 . .
    C C1 0.3290(3) 1.1163(2) 0.32429(18) 0.0228(4) Uani d D 1 . .
    C C2 0.3478(2) 1.0165(2) 0.39167(16) 0.0182(4) Uani d . 1 . .
    C C3 0.3745(2) 0.89566(19) 0.47714(16) 0.0175(4) Uani d . 1 . .
    H H3A 0.3701 0.9327 0.5584 0.021 Uiso calc R 1 . .
    H H3B 0.2769 0.8603 0.4932 0.021 Uiso calc R 1 . .
    C C4 0.6114(2) 0.65014(19) 0.48288(15) 0.0158(4) Uani d . 1 . .
    C C5 0.5100(2) 0.6355(2) 0.60376(16) 0.0176(4) Uani d . 1 . .
    H H5 0.3909 0.7132 0.6444 0.021 Uiso calc R 1 . .
    C C6 0.5838(2) 0.5070(2) 0.66444(16) 0.0176(4) Uani d . 1 . .
    H H6 0.5161 0.4960 0.7469 0.021 Uiso calc R 1 . .
    C C7 0.7568(2) 0.3954(2) 0.60351(16) 0.0176(4) Uani d . 1 . .
    C C8 0.8582(2) 0.4087(2) 0.48282(16) 0.0172(4) Uani d . 1 . .
    H H8 0.9766 0.3300 0.4425 0.021 Uiso calc R 1 . .
    C C9 0.7868(2) 0.5366(2) 0.42099(15) 0.0154(3) Uani d . 1 . .
    C C10 0.8966(2) 0.5563(2) 0.29023(15) 0.0161(4) Uani d . 1 . .
    H H10A 0.8890 0.6602 0.2891 0.019 Uiso calc R 1 . .
    H H10B 1.0276 0.4843 0.2730 0.019 Uiso calc R 1 . .
    C C11 0.8327(2) 0.5312(2) 0.18567(15) 0.0151(3) Uani d . 1 . .
    C C12 0.7154(2) 0.6527(2) 0.13844(16) 0.0170(4) Uani d . 1 . .
    H H12 0.6728 0.7530 0.1729 0.020 Uiso calc R 1 . .
    C C13 0.6599(2) 0.6288(2) 0.04161(16) 0.0172(4) Uani d . 1 . .
    C C14 0.7199(2) 0.4852(2) -0.01130(16) 0.0178(4) Uani d . 1 . .
    H H14 0.6819 0.4705 -0.0783 0.021 Uiso calc R 1 . .
    C C15 0.8372(2) 0.3614(2) 0.03478(16) 0.0167(4) Uani d . 1 . .
    H H15 0.8794 0.2615 -0.0005 0.020 Uiso calc R 1 . .
    C C16 0.8922(2) 0.38484(19) 0.13286(15) 0.0155(3) Uani d . 1 . .
    C C17 1.0784(2) 0.1178(2) 0.13135(17) 0.0199(4) Uani d . 1 . .
    H H17A 1.1792 0.0504 0.1634 0.024 Uiso calc R 1 . .
    H H17B 1.1309 0.1149 0.0389 0.024 Uiso calc R 1 . .
    C C18 0.9368(2) 0.0606(2) 0.16123(16) 0.0196(4) Uani d . 1 . .
    C C19 0.8221(3) 0.0152(2) 0.18736(17) 0.0232(4) Uani d D 1 . .
    H H1 0.317(3) 1.1950(19) 0.2701(17) 0.033(6) Uiso d D 1 . .
    H H19 0.729(2) -0.020(3) 0.209(2) 0.039(6) Uiso d D 1 . .
loop_
    _atom_site_aniso_label
    _atom_site_aniso_U_11
    _atom_site_aniso_U_22
    _atom_site_aniso_U_33
    _atom_site_aniso_U_12
    _atom_site_aniso_U_13
    _atom_site_aniso_U_23
    Cl1 0.0291(3) 0.0206(2) 0.0249(2) -0.0126(2) -0.01521(19) 0.00937(18)
    Cl2 0.0240(2) 0.0226(3) 0.0224(2) -0.0051(2) -0.00986(18) 0.00816(18)
    O1 0.0207(6) 0.0165(6) 0.0147(6) -0.0038(5) -0.0032(5) 0.0024(5)
    O2 0.0191(6) 0.0138(6) 0.0207(6) -0.0033(5) -0.0100(5) -0.0003(5)
    C1 0.0210(9) 0.0223(10) 0.0237(10) -0.0072(8) -0.0089(7) 0.0042(8)
    C2 0.0143(8) 0.0201(9) 0.0187(9) -0.0053(7) -0.0055(7) -0.0031(7)
    C3 0.0150(8) 0.0176(9) 0.0174(9) -0.0046(7) -0.0049(7) -0.0006(7)
    C4 0.0191(9) 0.0154(8) 0.0145(8) -0.0074(7) -0.0074(7) 0.0012(7)
    C5 0.0173(8) 0.0191(9) 0.0161(9) -0.0080(7) -0.0046(7) -0.0002(7)
    C6 0.0200(9) 0.0209(9) 0.0151(8) -0.0120(8) -0.0056(7) 0.0026(7)
    C7 0.0229(9) 0.0185(9) 0.0182(9) -0.0120(8) -0.0115(7) 0.0052(7)
    C8 0.0166(8) 0.0175(9) 0.0194(9) -0.0075(7) -0.0077(7) 0.0002(7)
    C9 0.0171(8) 0.0182(9) 0.0146(8) -0.0103(7) -0.0057(6) 0.0004(7)
    C10 0.0156(8) 0.0169(9) 0.0161(8) -0.0074(7) -0.0049(6) 0.0011(7)
    C11 0.0137(8) 0.0191(9) 0.0138(8) -0.0097(7) -0.0023(6) 0.0019(7)
    C12 0.0177(8) 0.0164(9) 0.0153(8) -0.0091(7) -0.0011(6) 0.0021(7)
    C13 0.0143(8) 0.0197(9) 0.0140(8) -0.0059(7) -0.0029(6) 0.0061(7)
    C14 0.0155(8) 0.0246(10) 0.0141(8) -0.0093(8) -0.0050(6) 0.0022(7)
    C15 0.0172(8) 0.0177(9) 0.0138(8) -0.0072(7) -0.0037(6) -0.0003(7)
    C16 0.0132(8) 0.0180(9) 0.0141(8) -0.0065(7) -0.0035(6) 0.0035(7)
    C17 0.0188(9) 0.0151(9) 0.0213(9) -0.0023(7) -0.0068(7) -0.0026(7)
    C18 0.0232(9) 0.0155(9) 0.0151(9) -0.0029(8) -0.0070(7) -0.0012(7)
    C19 0.0279(10) 0.0231(10) 0.0172(9) -0.0107(9) -0.0056(7) -0.0002(7)
loop_
    _geom_bond_atom_site_label_1
    _geom_bond_atom_site_label_2
    _geom_bond_site_symmetry_2
    _geom_bond_distance
    _geom_bond_publ_flag
    Cl1 C7 . 1.7518(18) ?
    Cl2 C13 . 1.7492(18) ?
    O1 C4 . 1.374(2) ?
    O1 C3 . 1.435(2) ?
    O2 C16 . 1.378(2) ?
    O2 C17 . 1.432(2) ?
    C1 C2 . 1.183(3) ?
    C1 H1 . 0.94(2) ?
    C2 C3 . 1.462(2) ?
    C3 H3A . 0.9900 ?
    C3 H3B . 0.9900 ?
    C4 C9 . 1.401(2) ?
    C4 C5 . 1.395(2) ?
    C5 C6 . 1.389(2) ?
    C5 H5 . 0.9500 ?
    C6 C7 . 1.379(3) ?
    C6 H6 . 0.9500 ?
    C7 C8 . 1.389(2) ?
    C8 C9 . 1.387(2) ?
    C8 H8 . 0.9500 ?
    C9 C10 . 1.521(2) ?
    C10 C11 . 1.516(2) ?
    C10 H10A . 0.9900 ?
    C10 H10B . 0.9900 ?
    C11 C12 . 1.389(2) ?
    C11 C16 . 1.400(2) ?
    C12 C13 . 1.385(2) ?
    C12 H12 . 0.9500 ?
    C13 C14 . 1.376(3) ?
    C14 C15 . 1.394(2) ?
    C14 H14 . 0.9500 ?
    C15 C16 . 1.394(2) ?
    C15 H15 . 0.9500 ?
    C17 C18 . 1.470(3) ?
    C17 H17A . 0.9900 ?
    C17 H17B . 0.9900 ?
    C18 C19 . 1.184(3) ?
    C19 H19 . 0.95(2) ?
loop_
    _geom_angle_atom_site_label_1
    _geom_angle_atom_site_label_2
    _geom_angle_atom_site_label_3
    _geom_angle_site_symmetry_1
    _geom_angle_site_symmetry_3
    _geom_angle
    _geom_angle_publ_flag
    C4 O1 C3 . . 117.28(13) ?
    C16 O2 C17 . . 117.67(13) ?
    C2 C1 H1 . . 178.8(13) ?
    C1 C2 C3 . . 177.80(19) ?
    O1 C3 C2 . . 106.72(13) ?
    O1 C3 H3A . . 110.4 ?
    C2 C3 H3A . . 110.4 ?
    O1 C3 H3B . . 110.4 ?
    C2 C3 H3B . . 110.4 ?
    H3A C3 H3B . . 108.6 ?
    O1 C4 C9 . . 115.07(14) ?
    O1 C4 C5 . . 123.85(15) ?
    C9 C4 C5 . . 121.06(16) ?
    C6 C5 C4 . . 119.73(16) ?
    C6 C5 H5 . . 120.1 ?
    C4 C5 H5 . . 120.1 ?
    C7 C6 C5 . . 119.16(16) ?
    C7 C6 H6 . . 120.4 ?
    C5 C6 H6 . . 120.4 ?
    C6 C7 C8 . . 121.46(16) ?
    C6 C7 Cl1 . . 119.33(13) ?
    C8 C7 Cl1 . . 119.21(14) ?
    C9 C8 C7 . . 120.16(16) ?
    C9 C8 H8 . . 119.9 ?
    C7 C8 H8 . . 119.9 ?
    C8 C9 C4 . . 118.44(15) ?
    C8 C9 C10 . . 121.38(15) ?
    C4 C9 C10 . . 120.17(15) ?
    C11 C10 C9 . . 114.36(13) ?
    C11 C10 H10A . . 108.7 ?
    C9 C10 H10A . . 108.7 ?
    C11 C10 H10B . . 108.7 ?
    C9 C10 H10B . . 108.7 ?
    H10A C10 H10B . . 107.6 ?
    C12 C11 C16 . . 118.08(15) ?
    C12 C11 C10 . . 121.02(15) ?
    C16 C11 C10 . . 120.89(15) ?
    C13 C12 C11 . . 120.63(16) ?
    C13 C12 H12 . . 119.7 ?
    C11 C12 H12 . . 119.7 ?
    C14 C13 C12 . . 121.33(16) ?
    C14 C13 Cl2 . . 119.55(14) ?
    C12 C13 Cl2 . . 119.12(14) ?
    C13 C14 C15 . . 119.11(16) ?
    C13 C14 H14 . . 120.4 ?
    C15 C14 H14 . . 120.4 ?
    C14 C15 C16 . . 119.73(16) ?
    C14 C15 H15 . . 120.1 ?
    C16 C15 H15 . . 120.1 ?
    O2 C16 C15 . . 123.84(16) ?
    O2 C16 C11 . . 115.05(15) ?
    C15 C16 C11 . . 121.11(16) ?
    O2 C17 C18 . . 112.48(14) ?
    O2 C17 H17A . . 109.1 ?
    C18 C17 H17A . . 109.1 ?
    O2 C17 H17B . . 109.1 ?
    C18 C17 H17B . . 109.1 ?
    H17A C17 H17B . . 107.8 ?
    C19 C18 C17 . . 178.90(19) ?
    C18 C19 H19 . . 179.4(15) ?
loop_
    _geom_torsion_atom_site_label_1
    _geom_torsion_atom_site_label_2
    _geom_torsion_atom_site_label_3
    _geom_torsion_atom_site_label_4
    _geom_torsion_site_symmetry_1
    _geom_torsion_site_symmetry_2
    _geom_torsion_site_symmetry_3
    _geom_torsion_site_symmetry_4
    _geom_torsion
    _geom_torsion_publ_flag
    C4 O1 C3 C2 . . . . 176.88(13) ?
    C3 O1 C4 C9 . . . . -178.72(14) ?
    C3 O1 C4 C5 . . . . 0.0(2) ?
    O1 C4 C5 C6 . . . . -178.32(15) ?
    C9 C4 C5 C6 . . . . 0.3(3) ?
    C4 C5 C6 C7 . . . . -0.2(3) ?
    C5 C6 C7 C8 . . . . -0.2(3) ?
    C5 C6 C7 Cl1 . . . . 179.66(13) ?
    C6 C7 C8 C9 . . . . 0.5(3) ?
    Cl1 C7 C8 C9 . . . . -179.40(12) ?
    C7 C8 C9 C4 . . . . -0.3(2) ?
    C7 C8 C9 C10 . . . . 178.34(15) ?
    O1 C4 C9 C8 . . . . 178.68(14) ?
    C5 C4 C9 C8 . . . . -0.1(2) ?
    O1 C4 C9 C10 . . . . 0.0(2) ?
    C5 C4 C9 C10 . . . . -178.76(15) ?
    C8 C9 C10 C11 . . . . 105.02(18) ?
    C4 C9 C10 C11 . . . . -76.4(2) ?
    C9 C10 C11 C12 . . . . 97.47(18) ?
    C9 C10 C11 C16 . . . . -83.30(19) ?
    C16 C11 C12 C13 . . . . -0.2(2) ?
    C10 C11 C12 C13 . . . . 179.03(15) ?
    C11 C12 C13 C14 . . . . -0.5(2) ?
    C11 C12 C13 Cl2 . . . . 178.86(12) ?
    C12 C13 C14 C15 . . . . 0.8(2) ?
    Cl2 C13 C14 C15 . . . . -178.63(13) ?
    C13 C14 C15 C16 . . . . -0.2(2) ?
    C17 O2 C16 C15 . . . . 2.2(2) ?
    C17 O2 C16 C11 . . . . -177.57(14) ?
    C14 C15 C16 O2 . . . . 179.79(15) ?
    C14 C15 C16 C11 . . . . -0.5(2) ?
    C12 C11 C16 O2 . . . . -179.54(14) ?
    C10 C11 C16 O2 . . . . 1.2(2) ?
    C12 C11 C16 C15 . . . . 0.7(2) ?
    C10 C11 C16 C15 . . . . -178.53(15) ?
    C16 O2 C17 C18 . . . . -71.59(19) ?
loop_
    _geom_hbond_atom_site_label_D
    _geom_hbond_atom_site_label_H
    _geom_hbond_atom_site_label_A
    _geom_hbond_site_symmetry_A
    _geom_hbond_distance_DH
    _geom_hbond_distance_HA
    _geom_hbond_distance_DA
    _geom_hbond_angle_DHA
    C6 H6 Cg 2_666 0.95 2.60 3.471(2) 153
