# Supplementary material for: Bis[5-chloro-2-(prop-2-yn-1-yl­oxy)phen­yl]methane
Source: Acta Crystallogr Sect E Struct Rep Online. 2011 Jan 29;67(Pt 2):o530. doi: 10.1107/S1600536811003205 (PMC3051580; doi:10.1107/S1600536811003205)
Supplement: Supplementary file 2 [file e-67-0o530-Isup2.hkl]

# 
# h,k,l, Fc-squared, Fo-squared, sigma(Fo-squared) and status flag 
# 
data_I
_shelx_title '  P-1' 
_shelx_refln_list_code          4 
_shelx_F_calc_maximum      145.28 
_exptl_crystal_F_000       356.00 
_reflns_d_resolution_high  0.7696 
 
loop_ 
 _symmetry_equiv_pos_as_xyz 
 'x, y, z' 
 '-x, -y, -z' 
 
_cell_length_a     8.4844 
_cell_length_b     9.7845 
_cell_length_c    11.2568 
_cell_angle_alpha  86.258 
_cell_angle_beta   71.412 
_cell_angle_gamma  64.707 
 
_shelx_F_squared_multiplier     1.000 
 
loop_ 
 _refln_index_h 
 _refln_index_k 
 _refln_index_l 
 _refln_F_squared_calc 
 _refln_F_squared_meas 
 _refln_F_squared_sigma 
 _refln_observed_status 
   1   0   0       46.57       48.59      3.64 o 
   2   0   0      107.98       96.68      3.31 o 
   3   0   0     1509.51     1496.65     18.22 o 
   4   0   0      129.65      143.84      4.78 o 
   5   0   0      265.31      250.06      6.67 o 
   6   0   0      701.38      669.73     13.70 o 
   7   0   0        0.01        1.09      0.93 o 
   8   0   0      145.02      140.93     10.60 o 
   9   0   0       82.38       78.33      8.38 o 
  -8   1   0      320.18      316.27     15.96 o 
  -7   1   0       21.89       23.20      4.11 o 
  -6   1   0       33.49       25.37      2.49 o 
  -5   1   0      486.46      510.84     11.00 o 
  -4   1   0       42.25       38.19      2.51 o 
  -3   1   0      462.51      565.76      9.60 o 
  -2   1   0     1337.49     1319.77     25.29 o 
  -1   1   0      270.55      264.13      4.75 o 
   0   1   0     2266.83     1727.43     34.13 o 
   1   1   0        2.21        3.13      0.79 o 
   2   1   0     7113.34     6687.87    146.52 o 
   3   1   0      179.81      185.72      5.77 o 
   4   1   0      252.35      249.26      5.71 o 
   5   1   0      742.92      761.97     12.23 o 
   6   1   0       52.63       54.03      3.45 o 
   7   1   0      499.08      527.26     19.16 o 
   8   1   0       93.23       93.94      8.58 o 
   9   1   0       11.66       13.17      3.56 o 
  -8   2   0      193.91      224.51     23.06 o 
  -7   2   0       16.20       12.92      5.69 o 
  -6   2   0      736.56      676.22     19.30 o 
  -5   2   0      158.48      147.52      5.67 o 
  -4   2   0      279.41      298.04      7.53 o 
  -3   2   0      425.87      385.78      7.87 o 
  -2   2   0      551.59      566.54     10.72 o 
  -1   2   0      287.03      310.15      7.62 o 
   0   2   0       80.35       73.49      3.46 o 
   1   2   0      478.65      462.82     11.78 o 
   2   2   0     7209.45     6800.98    127.09 o 
   3   2   0      889.77      855.99     18.24 o 
   4   2   0      293.36      317.51      6.87 o 
   5   2   0       53.24       51.65      2.61 o 
   6   2   0      147.56      139.13      5.25 o 
   7   2   0       96.23       88.90      5.12 o 
   8   2   0       86.90       72.00     10.50 o 
   9   2   0       11.56        9.36      3.20 o 
  10   2   0       15.56       10.52      4.29 o 
  -7   3   0        0.49        6.73      4.62 o 
  -6   3   0        2.33       -5.94      3.96 o 
  -5   3   0      135.00      125.75      7.64 o 
  -4   3   0       17.60       17.40      3.04 o 
  -3   3   0      228.81      223.06      7.84 o 
  -2   3   0       23.55       25.05      2.10 o 
  -1   3   0      662.46      659.92     16.09 o 
   0   3   0       56.36       55.41      3.66 o 
   1   3   0        4.00        4.67      1.28 o 
   2   3   0     1159.12     1063.59     17.68 o 
   3   3   0      742.21      754.44     24.00 o 
   4   3   0      152.15      166.17      8.00 o 
   5   3   0     1286.67     1283.89     23.14 o 
   6   3   0       14.74       19.30      3.63 o 
   7   3   0        7.45        7.43      1.43 o 
   8   3   0        2.44        7.65      3.54 o 
   9   3   0       40.45       29.50      7.17 o 
  10   3   0       38.36       32.19      7.82 o 
  -7   4   0       19.09       24.92      8.33 o 
  -6   4   0       71.01       62.56     11.38 o 
  -5   4   0        4.47        3.71      1.56 o 
  -4   4   0      271.57      261.44     14.26 o 
  -3   4   0      894.00      903.75     23.83 o 
  -2   4   0      155.01      173.59      6.23 o 
  -1   4   0        5.84        6.77      1.73 o 
   0   4   0      608.59      610.03     15.63 o 
   1   4   0       24.46       20.85      3.09 o 
   2   4   0      440.32      484.87     11.41 o 
   3   4   0      290.16      265.54      7.14 o 
   4   4   0       27.54       23.87      4.25 o 
   5   4   0      596.23      621.85     18.53 o 
   6   4   0      595.80      575.79     19.23 o 
   7   4   0      435.73      438.51     24.12 o 
   8   4   0      130.99      125.28     13.41 o 
   9   4   0       67.94       64.70     10.25 o 
  10   4   0       26.88       43.09      9.02 o 
  -6   5   0      189.01      187.36     20.42 o 
  -5   5   0       33.32       32.83      8.19 o 
  -4   5   0       30.46       35.05      3.63 o 
  -3   5   0      968.15      912.66     21.27 o 
  -2   5   0       18.38       19.15      2.00 o 
  -1   5   0      516.80      549.34     18.80 o 
   0   5   0      539.99      578.74     16.61 o 
   1   5   0        2.29        3.17      1.25 o 
   2   5   0       44.82       30.45      2.85 o 
   3   5   0     1934.06     1884.60     31.20 o 
   4   5   0      266.58      288.06     16.86 o 
   5   5   0     1135.25     1124.50     27.20 o 
   6   5   0      218.52      212.16     14.93 o 
   7   5   0       31.80       35.92      6.86 o 
   8   5   0      581.83      652.77     32.63 o 
   9   5   0        4.41        4.51      3.37 o 
  10   5   0       79.36       69.95     11.58 o 
  -5   6   0       98.83       97.83     14.66 o 
  -4   6   0       14.71       17.26      5.72 o 
  -3   6   0       58.66       59.44      4.67 o 
  -2   6   0     2102.93     2035.51     42.12 o 
  -1   6   0      885.46      919.64     36.43 o 
   0   6   0      238.15      254.61     11.43 o 
   1   6   0        0.63        0.34      1.89 o 
   2   6   0     1265.56     1385.41     26.76 o 
   3   6   0      383.00      400.67     17.12 o 
   4   6   0       13.19        8.43      1.49 o 
   5   6   0       45.47       45.58      6.91 o 
   6   6   0       20.49       30.96      6.17 o 
   7   6   0       43.99       50.33      8.22 o 
   8   6   0        7.79        9.56      3.85 o 
   9   6   0      130.29      118.61     14.47 o 
  10   6   0      172.71      178.73     18.78 o 
  -4   7   0      204.53      232.72     22.11 o 
  -3   7   0      335.66      376.15     26.69 o 
  -2   7   0        3.49        2.46      1.19 o 
  -1   7   0     1479.28     1476.91     51.77 o 
   0   7   0     1203.71     1200.45     43.78 o 
   1   7   0       36.71       36.24      4.32 o 
   2   7   0      930.99      972.92     19.07 o 
   3   7   0      551.52      526.10     15.08 o 
   4   7   0      104.13      117.31      6.35 o 
   5   7   0      971.94      961.51     19.88 o 
   6   7   0       53.18       56.42      8.47 o 
   7   7   0       73.33       81.13     10.76 o 
   8   7   0      139.30      151.62     15.67 o 
   9   7   0       91.69       93.88     13.14 o 
  10   7   0        4.42        0.78      1.88 o 
  -4   8   0        4.23        1.41      2.81 o 
  -3   8   0        3.87        1.65      2.74 o 
  -2   8   0        4.36        2.03      2.47 o 
  -1   8   0       66.69       58.45      9.88 o 
   0   8   0      849.01      873.09     38.75 o 
   1   8   0       47.72       44.05      4.60 o 
   2   8   0      103.89       92.49      5.84 o 
   3   8   0        0.21        2.28      1.24 o 
   4   8   0      325.59      314.10     13.78 o 
   5   8   0      302.30      282.59     10.43 o 
   6   8   0       69.29       59.61      3.07 o 
   7   8   0       89.42      101.41     12.49 o 
   8   8   0       41.81       52.18      9.54 o 
   9   8   0       39.57       35.86      8.11 o 
  -3   9   0      101.23      113.16     16.28 o 
  -2   9   0       34.22       34.11      8.47 o 
  -1   9   0       34.98       40.81      8.81 o 
   0   9   0      386.93      410.26     15.22 o 
   1   9   0      272.56      290.89     12.89 o 
   2   9   0      237.29      235.04     11.82 o 
   3   9   0      464.78      449.38     21.91 o 
   4   9   0      161.08      147.23     25.28 o 
   5   9   0      194.52      169.80     11.30 o 
   6   9   0       32.41       38.71      7.48 o 
   7   9   0        8.30       11.98      4.73 o 
   8   9   0       84.14       85.68     12.42 o 
   9   9   0       45.38       54.02     10.54 o 
  -1  10   0      128.23      134.72     17.08 o 
   0  10   0        0.34       -1.51      2.36 o 
   1  10   0       48.21       50.43      5.57 o 
   2  10   0      166.20      177.18     10.79 o 
   3  10   0        4.84        4.87      2.10 o 
   4  10   0       52.70       40.09      7.27 o 
   5  10   0      340.79      385.02     23.93 o 
   6  10   0        2.77        2.24      2.36 o 
   7  10   0        3.51        4.12      3.22 o 
   8  10   0      238.76      256.31     22.01 o 
   0  11   0       19.26        7.76      4.03 o 
   1  11   0        3.24        4.14      3.44 o 
   2  11   0       47.64       51.18      6.10 o 
   3  11   0       72.83       63.08      6.94 o 
   4  11   0       11.51       12.75      3.33 o 
   5  11   0      144.82      131.55     14.09 o 
   6  11   0        0.06        2.57      2.87 o 
   7  11   0      464.62      476.23     29.97 o 
   8  11   0        5.78        4.99      3.59 o 
   2  12   0      170.31      157.21     18.94 o 
   3  12   0        9.89       10.24      5.48 o 
   4  12   0      278.86      247.46     22.79 o 
   5  12   0      156.81      154.18     24.85 o 
   6  12   0        1.28        2.53      2.29 o 
   7  12   0      400.48      364.71     26.77 o 
  -6 -12   1       30.64       22.36      6.47 o 
  -5 -12   1        1.80        0.12      3.16 o 
  -4 -12   1       68.72       78.57      8.41 o 
  -3 -12   1        2.60        3.66      1.88 o 
  -2 -12   1        0.22       -7.50      5.00 o 
  -7 -11   1      419.12      384.76     27.43 o 
  -6 -11   1        9.12        7.62      4.51 o 
  -5 -11   1       34.66       34.19      7.43 o 
  -4 -11   1       88.99       95.02      8.69 o 
  -3 -11   1       83.63       84.55      8.13 o 
  -2 -11   1      226.79      251.48     13.88 o 
  -1 -11   1        0.59        4.07      1.92 o 
   0 -11   1       89.27      107.47     15.38 o 
  -8 -10   1      110.32      130.27     15.84 o 
  -7 -10   1      295.05      313.19     23.85 o 
  -6 -10   1       82.47       93.67     12.35 o 
  -5 -10   1        3.46        5.66      3.42 o 
  -4 -10   1      283.64      288.51     20.15 o 
  -3 -10   1       22.39       24.76      5.74 o 
  -2 -10   1      254.25      249.70     13.16 o 
  -1 -10   1      116.82      119.56      8.85 o 
   0 -10   1       24.78       21.82      3.73 o 
   1 -10   1       80.09       83.82     13.25 o 
   2 -10   1      151.38      155.17     18.85 o 
  -9  -9   1       18.47       20.24      6.81 o 
  -8  -9   1       12.13        8.77      4.60 o 
  -7  -9   1      112.10      131.10     14.80 o 
  -6  -9   1        2.00        4.87      3.14 o 
  -5  -9   1      378.08      382.71     17.35 o 
  -4  -9   1      377.41      369.08     36.46 o 
  -3  -9   1        5.33        2.97      1.08 o 
  -2  -9   1      346.91      347.03     14.83 o 
  -1  -9   1        0.67       -1.22      1.75 o 
   0  -9   1       49.63       37.86      8.11 o 
   1  -9   1      348.21      412.96     28.05 o 
   2  -9   1       37.79       38.58      8.87 o 
   3  -9   1       96.30       96.41     14.96 o 
  -9  -8   1       35.74       41.05      8.88 o 
  -8  -8   1       11.67       14.31      4.97 o 
  -7  -8   1      298.92      318.10     22.71 o 
  -6  -8   1       23.86       20.84      7.43 o 
  -5  -8   1       49.56       52.06      9.37 o 
  -4  -8   1        8.24        6.29      1.77 o 
  -3  -8   1       86.09       82.63      6.27 o 
  -2  -8   1        3.22        4.20      1.62 o 
  -1  -8   1      833.03      804.17     35.03 o 
   0  -8   1      252.25      237.00     18.76 o 
   1  -8   1      117.38      107.53     13.13 o 
   2  -8   1      168.30      182.01     18.12 o 
   3  -8   1      118.88      110.89     14.71 o 
   4  -8   1      139.27       96.80     14.86 o 
  -9  -7   1       13.29       16.33      5.82 o 
  -8  -7   1       58.06       67.63     10.80 o 
  -7  -7   1      115.37      133.04     14.11 o 
  -6  -7   1        4.18        6.03      2.91 o 
  -5  -7   1      814.18      807.60     18.26 o 
  -4  -7   1        5.63        4.45      1.33 o 
  -3  -7   1       37.11       31.19      3.49 o 
  -2  -7   1      119.45      106.82      7.55 o 
  -1  -7   1      233.58      194.44     10.03 o 
   0  -7   1      142.94      142.15     13.32 o 
   1  -7   1       71.57       82.23     10.65 o 
   2  -7   1        9.00        8.25      4.00 o 
   3  -7   1        0.12        4.10      3.13 o 
   4  -7   1      361.51      337.12     26.41 o 
   5  -7   1      175.09      199.98     21.47 o 
 -10  -6   1       14.44        7.69      4.16 o 
  -9  -6   1      179.55      184.19     18.26 o 
  -8  -6   1       62.86       63.55     10.13 o 
  -7  -6   1       30.12       28.55      6.46 o 
  -6  -6   1       78.83       67.72      9.16 o 
  -5  -6   1       34.60       28.67      2.15 o 
  -4  -6   1        6.93        6.68      1.39 o 
  -3  -6   1       54.23       55.63      4.20 o 
  -2  -6   1     1145.29     1193.58     33.84 o 
  -1  -6   1      142.89      151.95      8.02 o 
   0  -6   1       14.35       15.05      5.84 o 
   1  -6   1      402.92      423.31     23.08 o 
   2  -6   1       11.46        9.29      2.40 o 
   3  -6   1      854.99      814.99     38.35 o 
   4  -6   1       82.86       79.59     11.96 o 
   5  -6   1       77.74       87.30     13.50 o 
 -10  -5   1      165.02      175.82     18.51 o 
  -9  -5   1        1.73        8.06      4.07 o 
  -8  -5   1        2.60        4.95      3.00 o 
  -7  -5   1      384.77      398.44     23.60 o 
  -6  -5   1       43.68       39.42      5.57 o 
  -5  -5   1      186.45      198.93     14.29 o 
  -4  -5   1     1029.61      998.37     19.20 o 
  -3  -5   1       42.42       47.39      3.41 o 
  -2  -5   1      311.59      309.18     13.23 o 
  -1  -5   1      593.85      572.10     22.03 o 
   0  -5   1      160.37      172.90      8.36 o 
   1  -5   1      662.55      654.80     18.76 o 
   2  -5   1      402.94      382.03      9.73 o 
   3  -5   1      760.51      750.38     19.95 o 
   4  -5   1      101.90      104.02      9.68 o 
   5  -5   1       12.11        5.28      3.67 o 
   6  -5   1        2.20       -5.28      4.00 o 
 -10  -4   1       36.86       27.41      7.01 o 
  -9  -4   1        1.32        6.11      3.82 o 
  -8  -4   1      634.95      643.54     32.25 o 
  -7  -4   1       39.64       26.56      5.93 o 
  -6  -4   1        0.58        1.02      1.31 o 
  -5  -4   1      467.82      484.37     16.24 o 
  -4  -4   1      163.37      160.08      4.44 o 
  -3  -4   1       35.38       40.33      3.60 o 
  -2  -4   1     1192.98     1155.87     19.86 o 
  -1  -4   1       82.58       83.17      4.46 o 
   0  -4   1     1498.67     1639.32     53.67 o 
   1  -4   1       94.95       86.62      6.02 o 
   2  -4   1        8.78        9.78      1.56 o 
   3  -4   1      367.88      363.66      9.50 o 
   4  -4   1      323.40      312.55     12.31 o 
   5  -4   1      130.65      123.13      8.07 o 
   6  -4   1      220.84      261.71     22.94 o 
   7  -4   1       35.90       32.73      9.13 o 
  -9  -3   1       67.17       66.01     10.23 o 
  -8  -3   1      445.80      428.78     13.82 o 
  -7  -3   1      341.22      329.71      8.28 o 
  -6  -3   1        7.69        8.88      1.09 o 
  -5  -3   1       10.02        7.59      1.70 o 
  -4  -3   1     1942.31     1962.50     26.20 o 
  -3  -3   1      688.71      697.02     11.45 o 
  -2  -3   1       39.58       39.14      4.06 o 
  -1  -3   1       59.42       68.30      3.38 o 
   0  -3   1      445.06      458.16     11.42 o 
   1  -3   1     1572.64     1573.12     23.38 o 
   2  -3   1      725.90      754.22     14.29 o 
   3  -3   1       46.39       55.98      3.70 o 
   4  -3   1      613.82      597.37     14.35 o 
   5  -3   1        7.80        6.89      2.08 o 
   6  -3   1        0.11        0.79      1.53 o 
   7  -3   1       28.79       29.05      7.81 o 
  -9  -2   1       17.94       11.06      3.38 o 
  -8  -2   1      485.97      494.92     20.36 o 
  -7  -2   1      122.25      107.52      8.04 o 
  -6  -2   1      243.49      234.62      8.07 o 
  -5  -2   1      338.79      320.48     11.31 o 
  -4  -2   1        4.86        9.90      1.62 o 
  -3  -2   1       16.86       23.02      1.68 o 
  -2  -2   1    12173.25    10942.62    161.14 o 
  -1  -2   1        5.80        4.26      0.69 o 
   0  -2   1      109.92      113.04      4.24 o 
   1  -2   1     3113.14     3005.99     53.09 o 
   2  -2   1      557.68      627.87     11.87 o 
   3  -2   1     1046.73     1108.34     18.80 o 
   4  -2   1      901.00      920.80     15.20 o 
   5  -2   1      195.53      195.77      6.75 o 
   6  -2   1      182.08      170.08      9.17 o 
   7  -2   1       74.87       87.17      7.82 o 
   8  -2   1       84.61       76.69     13.45 o 
  -9  -1   1       12.88       16.18      3.76 o 
  -8  -1   1       14.07       11.64      3.26 o 
  -7  -1   1      350.45      387.39     16.29 o 
  -6  -1   1       85.81       86.45      4.44 o 
  -5  -1   1       14.72       12.17      1.67 o 
  -4  -1   1      928.69      907.85     14.77 o 
  -3  -1   1       63.59       56.01      2.75 o 
  -2  -1   1     3631.19     3467.69     40.17 o 
  -1  -1   1      675.59      695.87      9.24 o 
   0  -1   1       42.85       43.79      1.83 o 
   1  -1   1       64.20       61.84      2.56 o 
   2  -1   1     2134.76     2131.56     20.76 o 
   3  -1   1      135.25      177.99      5.02 o 
   4  -1   1      549.09      585.84     11.07 o 
   5  -1   1      159.14      179.91      5.79 o 
   6  -1   1       27.75       23.76      2.74 o 
   7  -1   1      155.87      168.32     10.77 o 
   8  -1   1       54.10       41.30      5.72 o 
  -9   0   1        1.31        1.46      3.55 o 
  -8   0   1        5.34        6.62      2.40 o 
  -7   0   1       11.78        9.83      1.96 o 
  -6   0   1      114.45      111.55      5.16 o 
  -5   0   1     1128.69     1109.80     18.32 o 
  -4   0   1      618.01      624.62     11.67 o 
  -3   0   1       12.89       11.37      1.66 o 
  -2   0   1        0.52        1.50      0.46 o 
  -1   0   1      480.89      459.95      8.58 o 
   1   0   1      545.78      533.15      9.71 o 
   2   0   1     1189.71     1212.74     12.60 o 
   3   0   1       71.99       62.46      2.69 o 
   4   0   1      837.14      784.19     12.77 o 
   5   0   1      324.65      364.15      8.86 o 
   6   0   1      159.00      143.77      5.91 o 
   7   0   1       73.39       69.05      6.26 o 
   8   0   1       33.97       39.41      5.54 o 
   9   0   1      270.72      263.67     15.58 o 
  -8   1   1       11.57       14.68      5.98 o 
  -7   1   1       21.96       21.27      5.26 o 
  -6   1   1      162.72      150.53      9.84 o 
  -5   1   1      220.76      225.08      6.93 o 
  -4   1   1       87.07      111.05      4.44 o 
  -3   1   1     2366.18     2477.65     33.74 o 
  -2   1   1      133.43      127.54      3.71 o 
  -1   1   1     1831.51     1767.91     39.66 o 
   0   1   1      187.55      177.66      6.76 o 
   1   1   1     1154.57     1131.75     24.11 o 
   2   1   1      848.79      829.40      9.65 o 
   3   1   1     3597.22     3437.53     41.41 o 
   4   1   1      539.94      521.05      9.46 o 
   5   1   1      661.34      728.29     12.83 o 
   6   1   1        0.15       -0.49      1.01 o 
   7   1   1       10.38       12.02      2.11 o 
   8   1   1       41.33       43.22      5.81 o 
   9   1   1      169.98      177.29     12.73 o 
  -8   2   1       81.15       78.85     13.60 o 
  -7   2   1       82.56       80.74      8.97 o 
  -6   2   1        0.30        0.21      1.14 o 
  -5   2   1      419.41      418.83     19.58 o 
  -4   2   1      187.73      183.06      5.80 o 
  -3   2   1       13.29       17.95      1.62 o 
  -2   2   1     1790.24     1771.29     30.82 o 
  -1   2   1       22.14       28.82      3.90 o 
   0   2   1     1643.06     1623.06     37.09 o 
   1   2   1     1810.39     1808.78     25.98 o 
   2   2   1     3468.45     3540.29     70.21 o 
   3   2   1     1167.16     1250.84     32.43 o 
   4   2   1      249.88      218.38      5.08 o 
   5   2   1       13.41       16.75      1.58 o 
   6   2   1      155.67      156.07      5.14 o 
   7   2   1     1284.93     1234.90     28.88 o 
   8   2   1        9.60        7.03      2.93 o 
   9   2   1       11.65       10.88      3.38 o 
  10   2   1        1.70        8.14      4.50 o 
  -7   3   1        4.84        3.77      4.17 o 
  -6   3   1        0.38       -4.17      3.66 o 
  -5   3   1      357.94      329.81     12.19 o 
  -4   3   1        8.61        5.49      1.65 o 
  -3   3   1      177.42      165.50      5.93 o 
  -2   3   1      726.88      755.86     15.02 o 
  -1   3   1        4.42       10.83      1.14 o 
   0   3   1      619.52      598.79     20.65 o 
   1   3   1     1840.60     1904.55     39.77 o 
   2   3   1        9.98        9.67      1.46 o 
   3   3   1     1245.74     1291.80     34.06 o 
   4   3   1      205.11      223.31     12.68 o 
   5   3   1      420.47      447.17     12.21 o 
   6   3   1      307.04      313.43      7.04 o 
   7   3   1      138.80      135.21      5.85 o 
   8   3   1        2.50        4.55      2.99 o 
   9   3   1      106.24      123.65     14.09 o 
  10   3   1        3.47       -3.11      2.57 o 
  -7   4   1       90.56       79.57     14.23 o 
  -6   4   1        2.22        5.38      3.86 o 
  -5   4   1       67.86       79.82     11.90 o 
  -4   4   1      495.30      485.75     16.94 o 
  -3   4   1       58.18       60.32      3.78 o 
  -2   4   1       28.88       26.86      2.20 o 
  -1   4   1      803.39      844.16     20.62 o 
   0   4   1      685.31      778.04     27.13 o 
   1   4   1     1974.54     1944.25     41.98 o 
   2   4   1      151.01      168.80      9.17 o 
   3   4   1       41.78       48.58      2.50 o 
   4   4   1      900.86      942.30     30.43 o 
   5   4   1       18.32       17.19      2.90 o 
   6   4   1       53.96       48.24      4.22 o 
   7   4   1        0.65        0.40      1.89 o 
   8   4   1       42.27       46.77      8.30 o 
   9   4   1      150.58      155.88     15.98 o 
  10   4   1       18.33       19.72      6.42 o 
  -6   5   1       57.73       78.93     13.38 o 
  -5   5   1      322.10      338.96     26.26 o 
  -4   5   1      347.02      363.52     25.32 o 
  -3   5   1      690.10      654.77     32.29 o 
  -2   5   1      349.93      325.03      9.23 o 
  -1   5   1      301.13      304.61     18.62 o 
   0   5   1      286.31      291.42     16.86 o 
   1   5   1      227.83      202.12      7.79 o 
   2   5   1      125.84      146.12      9.10 o 
   3   5   1     1231.89     1282.75     23.39 o 
   4   5   1        8.82        8.79      1.23 o 
   5   5   1      131.08      139.45     11.52 o 
   6   5   1      345.88      331.41     17.23 o 
   7   5   1      203.14      205.89     16.39 o 
   8   5   1       36.04       44.24      8.05 o 
   9   5   1      334.57      380.14     25.59 o 
  10   5   1      141.75      130.09     15.76 o 
  -5   6   1       70.62       63.30     11.98 o 
  -4   6   1        2.79        0.74      2.53 o 
  -3   6   1       10.39        6.86      1.11 o 
  -2   6   1      661.25      640.85     14.82 o 
  -1   6   1        4.34        6.49      3.03 o 
   0   6   1      145.10      125.96      5.37 o 
   1   6   1      219.33      220.04      7.41 o 
   2   6   1        0.60       -0.33      0.86 o 
   3   6   1      101.49      127.35      6.31 o 
   4   6   1      194.51      178.93      7.04 o 
   5   6   1      147.75      162.03      5.04 o 
   6   6   1       41.19       27.67      5.87 o 
   7   6   1      835.09      803.21     34.93 o 
   8   6   1      188.33      187.96     17.02 o 
   9   6   1        1.74        0.31      2.77 o 
  10   6   1      476.10      510.02     32.17 o 
  -4   7   1       13.26       14.75      6.00 o 
  -3   7   1       42.15       41.95      9.04 o 
  -2   7   1       15.17       18.59      3.02 o 
  -1   7   1       41.88       42.64      2.67 o 
   0   7   1      120.39      116.82      7.17 o 
   1   7   1      829.10      832.82     17.19 o 
   2   7   1      395.85      404.98     11.26 o 
   3   7   1      268.83      254.90     11.41 o 
   4   7   1      351.81      372.95     11.84 o 
   5   7   1        0.18        0.71      0.70 o 
   6   7   1      175.16      193.51     15.46 o 
   7   7   1        5.72        8.59      3.75 o 
   8   7   1        1.05        4.46      2.63 o 
   9   7   1      283.92      334.71     24.84 o 
  10   7   1      102.96      124.23     15.86 o 
  -3   8   1      108.79      113.94     15.56 o 
  -2   8   1        3.57        4.85      3.80 o 
  -1   8   1      114.81      107.77      5.96 o 
   0   8   1      422.15      425.41     13.97 o 
   1   8   1      165.16      172.71      8.95 o 
   2   8   1       54.51       52.37      4.19 o 
   3   8   1       24.44       16.51      2.69 o 
   4   8   1      105.14      105.40      6.99 o 
   5   8   1      146.41      134.15      7.00 o 
   6   8   1      171.71      160.92      5.91 o 
   7   8   1       16.98       23.07      5.86 o 
   8   8   1       74.47       89.66     12.26 o 
   9   8   1       33.28       36.80      8.33 o 
  -2   9   1       61.33       62.98     11.92 o 
  -1   9   1       38.02       40.56      8.92 o 
   0   9   1        0.72       -0.16      1.87 o 
   1   9   1        0.23        1.43      1.21 o 
   2   9   1      106.25       99.71      7.41 o 
   3   9   1      496.90      519.11     21.99 o 
   4   9   1        2.33        2.34      1.31 o 
   5   9   1       11.68        8.07      2.03 o 
   6   9   1       66.63       60.72      9.18 o 
   7   9   1       22.90       41.46      8.10 o 
   8   9   1        0.35       -2.25      2.71 o 
   9   9   1      190.50      206.89     20.19 o 
  -1  10   1       69.60       58.00     11.44 o 
   0  10   1       64.77       75.71     12.51 o 
   1  10   1       58.42       53.66      5.47 o 
   2  10   1       88.05       88.58      7.97 o 
   3  10   1      275.49      304.33     17.94 o 
   4  10   1        0.18        0.37      1.61 o 
   5  10   1      205.47      200.42     16.55 o 
   6  10   1       33.36       41.69      7.96 o 
   7  10   1      142.60      146.10     15.47 o 
   8  10   1       79.91       81.12     12.24 o 
   9  10   1        0.62       -2.37      2.45 o 
   0  11   1       28.80       29.52      8.29 o 
   1  11   1      357.64      396.67     30.02 o 
   2  11   1       22.58       19.02      3.56 o 
   3  11   1       14.53       11.87      2.88 o 
   4  11   1       40.82       43.03      6.02 o 
   5  11   1        0.25        1.10      2.10 o 
   6  11   1       79.42       91.59     11.95 o 
   7  11   1      191.70      188.33     18.24 o 
   8  11   1       16.00       10.33      5.08 o 
   3  12   1       83.63       78.70     13.44 o 
   4  12   1       13.17       12.97      3.37 o 
   5  12   1       52.25       45.15      6.44 o 
   6  12   1      355.19      342.78     24.34 o 
   7  12   1        1.05       -0.71      2.20 o 
  -6 -12   2      133.63      130.48     16.20 o 
  -5 -12   2       12.81       17.05      3.97 o 
  -4 -12   2       19.63       18.61      4.16 o 
  -3 -12   2      234.05      226.10     14.24 o 
  -2 -12   2        7.86       10.12      3.00 o 
  -7 -11   2       77.09       67.53     11.59 o 
  -6 -11   2       14.24       15.97      5.93 o 
  -5 -11   2        1.37        1.58      2.41 o 
  -4 -11   2       44.82       42.11      5.82 o 
  -3 -11   2        2.03        0.94      5.48 o 
  -2 -11   2       16.34       15.06      3.26 o 
  -1 -11   2       88.85       89.36     10.27 o 
   0 -11   2        1.47        5.44      3.81 o 
  -8 -10   2       14.60       14.75      5.63 o 
  -7 -10   2       43.88       49.89      9.70 o 
  -6 -10   2       88.13       84.88     12.21 o 
  -5 -10   2      172.90      195.49     17.75 o 
  -4 -10   2       74.76       73.90      7.55 o 
  -3 -10   2      502.84      523.69     20.21 o 
  -2 -10   2       45.82       41.53      5.48 o 
  -1 -10   2       53.59       57.63      9.92 o 
   0 -10   2      264.50      259.72     22.09 o 
   1 -10   2        5.94        4.17      3.04 o 
   2 -10   2       27.91       28.78      8.07 o 
  -8  -9   2       12.02       16.10      5.70 o 
  -7  -9   2      114.25      117.56     14.41 o 
  -6  -9   2        0.06        1.84      2.84 o 
  -5  -9   2     1156.93     1093.41     68.97 o 
  -4  -9   2      146.90      130.68     11.70 o 
  -3  -9   2       18.82       18.79      3.54 o 
  -2  -9   2      294.60      291.90     20.52 o 
  -1  -9   2      139.07      133.27     14.20 o 
   0  -9   2       28.26       20.47      5.98 o 
   1  -9   2        1.36       -0.84      2.18 o 
   2  -9   2      219.32      206.43     20.17 o 
   3  -9   2       91.76       87.22     13.69 o 
  -9  -8   2        3.42        6.44      4.09 o 
  -8  -8   2        6.66        4.34      3.39 o 
  -7  -8   2        2.38       -1.43      2.38 o 
  -6  -8   2       74.47       88.69     11.60 o 
  -5  -8   2      106.32      105.15      6.55 o 
  -4  -8   2       45.89       51.13      4.83 o 
  -3  -8   2      548.23      537.33     32.02 o 
  -2  -8   2       18.45       19.78      3.29 o 
  -1  -8   2      151.14      156.16     14.24 o 
   0  -8   2       16.89       13.69      4.66 o 
   1  -8   2      124.73      127.05     14.01 o 
   2  -8   2       34.70       31.52      7.66 o 
   3  -8   2       68.46       71.66     11.84 o 
   4  -8   2       32.99       26.84      7.93 o 
  -9  -7   2       35.78       33.69      8.17 o 
  -8  -7   2        0.03       -0.07      3.55 o 
  -7  -7   2        0.47        2.01      2.02 o 
  -6  -7   2      617.48      645.68     31.36 o 
  -5  -7   2       12.19       11.97      3.32 o 
  -4  -7   2       54.77       49.84      4.38 o 
  -3  -7   2      305.31      307.39     15.39 o 
  -2  -7   2       34.26       29.91      3.67 o 
  -1  -7   2      518.46      516.67     21.57 o 
   0  -7   2     1489.80     1478.56     48.28 o 
   1  -7   2        0.00        4.11      2.63 o 
   2  -7   2      928.81      826.96     56.36 o 
   3  -7   2        6.02        2.54      2.30 o 
   4  -7   2       62.33       55.34     10.55 o 
   5  -7   2       79.30       98.73     14.81 o 
  -9  -6   2       10.46        9.57      4.75 o 
  -8  -6   2        3.96        3.42      2.53 o 
  -7  -6   2       40.32       26.27      6.24 o 
  -6  -6   2       92.45      101.18     11.49 o 
  -5  -6   2        2.05        1.15      0.83 o 
  -4  -6   2      173.60      189.78      6.84 o 
  -3  -6   2      751.41      754.67     20.38 o 
  -2  -6   2      136.39       88.98     79.04 o 
  -1  -6   2        1.66        1.95      0.84 o 
   0  -6   2      264.94      253.07     11.16 o 
   1  -6   2      631.15      616.36     27.88 o 
   2  -6   2      468.14      457.34     25.24 o 
   3  -6   2       30.17       25.32      3.75 o 
   4  -6   2       77.23       69.46     11.03 o 
   5  -6   2        2.78       -4.26      3.59 o 
   6  -6   2        4.91        0.39      2.37 o 
  -9  -5   2       47.94       48.69      9.53 o 
  -8  -5   2       43.82       50.32      8.98 o 
  -7  -5   2       53.93       61.41      9.19 o 
  -6  -5   2      560.65      561.58     19.60 o 
  -5  -5   2       29.93       37.61      2.46 o 
  -4  -5   2      927.16      892.56     14.55 o 
  -3  -5   2      198.09      189.32      6.75 o 
  -2  -5   2        0.05        0.31      1.24 o 
  -1  -5   2     1181.91     1204.00     21.74 o 
   0  -5   2     2368.36     2508.33     53.81 o 
   1  -5   2       29.04       31.74      3.77 o 
   2  -5   2     2442.81     2477.48     38.31 o 
   3  -5   2      394.98      363.42     16.48 o 
   4  -5   2      163.89      149.98     12.08 o 
   5  -5   2      257.61      276.24     22.73 o 
   6  -5   2      189.41      238.93     22.81 o 
  -9  -4   2       11.07        7.32      4.59 o 
  -8  -4   2      383.45      412.08     25.45 o 
  -7  -4   2       43.87       38.48      3.98 o 
  -6  -4   2      174.87      178.99      6.14 o 
  -5  -4   2       35.15       38.88      2.62 o 
  -4  -4   2      717.40      712.14     13.24 o 
  -3  -4   2       12.12       20.48      1.89 o 
  -2  -4   2       58.84       68.84      3.80 o 
  -1  -4   2      253.73      235.59     14.94 o 
   0  -4   2     1697.30     1905.65     29.48 o 
   1  -4   2       68.41       65.33      4.87 o 
   2  -4   2     1300.43     1381.25     36.19 o 
   3  -4   2      314.10      321.97     10.05 o 
   4  -4   2      464.07      417.65     20.91 o 
   5  -4   2      647.73      600.69     75.42 o 
   6  -4   2        3.96        8.39      4.34 o 
   7  -4   2      174.00      190.33     20.69 o 
  -9  -3   2      136.28      156.92     15.99 o 
  -8  -3   2       81.86       91.38     11.46 o 
  -7  -3   2       66.91       58.64      3.56 o 
  -6  -3   2     1216.04     1232.06     26.25 o 
  -5  -3   2       86.34       83.06      4.29 o 
  -4  -3   2     2655.29     2782.42     36.16 o 
  -3  -3   2      986.58      955.03     15.47 o 
  -2  -3   2       49.64       49.35      2.87 o 
  -1  -3   2     1405.27     1396.35     23.44 o 
   0  -3   2      379.97      368.78      8.80 o 
   1  -3   2      318.97      368.90     10.42 o 
   2  -3   2      662.45      725.24     12.37 o 
   3  -3   2        1.47        2.42      0.97 o 
   4  -3   2       16.67       20.08      3.22 o 
   5  -3   2      443.04      433.68     20.55 o 
   6  -3   2       97.42       84.03      7.52 o 
   7  -3   2       63.39       64.22     11.40 o 
   8  -3   2      239.57      215.84     23.06 o 
  -9  -2   2       29.70       26.11      5.84 o 
  -8  -2   2       23.13       18.28      3.89 o 
  -7  -2   2       30.48       29.54      5.99 o 
  -6  -2   2       64.70       59.33      5.83 o 
  -5  -2   2      122.45      117.26      6.20 o 
  -4  -2   2       20.14       29.88      2.23 o 
  -3  -2   2       13.74       12.27      1.27 o 
  -2  -2   2     1231.47     1253.06     24.60 o 
  -1  -2   2      659.05      626.96     12.33 o 
   0  -2   2        0.19        1.21      0.53 o 
   1  -2   2      856.51      898.86     14.22 o 
   2  -2   2       11.52        5.67      0.92 o 
   3  -2   2     1057.46     1166.31     15.55 o 
   4  -2   2      345.75      333.02      8.96 o 
   5  -2   2      375.61      371.14     11.61 o 
   6  -2   2       21.18       17.23      3.31 o 
   7  -2   2      445.70      490.65     31.29 o 
   8  -2   2        3.64        8.79      4.92 o 
  -9  -1   2        3.75        2.80      3.39 o 
  -8  -1   2      184.12      168.58     11.51 o 
  -7  -1   2       29.59       23.87      4.41 o 
  -6  -1   2       28.06       21.94      5.16 o 
  -5  -1   2      106.54       98.83      5.69 o 
  -4  -1   2        1.23        1.50      0.79 o 
  -3  -1   2     1118.05     1129.94     18.44 o 
  -2  -1   2     2778.98     2804.88     41.51 o 
  -1  -1   2      409.02      413.16      6.00 o 
   0  -1   2     1025.59      971.11     23.52 o 
   1  -1   2      921.55      920.42     13.05 o 
   2  -1   2     1569.32     1556.82     16.70 o 
   3  -1   2      350.43      367.54      6.95 o 
   4  -1   2      224.19      231.94      6.66 o 
   5  -1   2       11.37        7.81      1.26 o 
   6  -1   2        1.19        0.10      0.80 o 
   7  -1   2      171.26      175.21     15.52 o 
   8  -1   2        1.35        3.70      2.13 o 
   9  -1   2       68.89       55.09      7.17 o 
  -8   0   2        9.03        7.73      2.78 o 
  -7   0   2      301.51      305.18     14.55 o 
  -6   0   2       91.06       90.62      7.11 o 
  -5   0   2       99.73      101.88      5.87 o 
  -4   0   2      170.73      166.69      6.74 o 
  -3   0   2       41.30       43.41      2.95 o 
  -2   0   2        4.84        2.21      0.64 o 
  -1   0   2    16467.13    12996.98    163.71 o 
   0   0   2     1267.27     1192.06     27.42 o 
   1   0   2      297.02      274.89      5.21 o 
   2   0   2      361.74      347.31      6.15 o 
   3   0   2      181.70      175.88      4.25 o 
   4   0   2      404.57      416.31      7.74 o 
   5   0   2     1439.03     1436.32     20.87 o 
   6   0   2        0.00        0.99      0.70 o 
   7   0   2      175.85      164.50      8.33 o 
   8   0   2      400.87      400.16     18.29 o 
   9   0   2        7.02        7.41      3.13 o 
  -8   1   2        0.57       -1.59      3.20 o 
  -7   1   2       51.47       52.34      5.79 o 
  -6   1   2      209.10      238.63     11.59 o 
  -5   1   2        5.63        3.44      2.22 o 
  -4   1   2      117.59      125.23      5.83 o 
  -3   1   2      963.41     1029.87     23.49 o 
  -2   1   2       38.96       31.66      2.08 o 
  -1   1   2     1663.29     1630.98     27.00 o 
   0   1   2     4845.99     4505.79     84.60 o 
   1   1   2     2432.62     2321.49     46.17 o 
   2   1   2      242.87      275.30      5.64 o 
   3   1   2       92.28       99.77      3.12 o 
   4   1   2     1010.31     1023.19     12.92 o 
   5   1   2      336.91      370.72      8.66 o 
   6   1   2      155.47      168.72      6.21 o 
   7   1   2      159.81      153.28      7.32 o 
   8   1   2        2.76        2.77      1.31 o 
   9   1   2       12.22       15.00      3.72 o 
  10   1   2      129.62      126.17     14.84 o 
  -7   2   2      136.27      131.32     16.73 o 
  -6   2   2      360.30      351.17     19.32 o 
  -5   2   2       76.54       73.45      5.62 o 
  -4   2   2      356.27      386.19     10.71 o 
  -3   2   2      177.15      163.28      5.77 o 
  -2   2   2      183.08      200.45      5.34 o 
  -1   2   2     1884.19     1840.21     61.22 o 
   0   2   2      899.04      914.06     25.12 o 
   1   2   2     1868.52     1828.39     29.38 o 
   2   2   2    21105.55    17210.44    215.48 o 
   3   2   2     3086.58     3137.88     35.69 o 
   4   2   2       52.96       43.69      2.11 o 
   5   2   2     1124.12     1149.92     16.92 o 
   6   2   2      296.11      299.89      7.38 o 
   7   2   2      344.86      310.56      9.97 o 
   8   2   2       32.47       25.15      2.99 o 
   9   2   2      117.05       97.60      9.28 o 
  10   2   2       33.39       35.09      8.04 o 
  -7   3   2      108.24      122.89     16.71 o 
  -6   3   2      751.39      709.81     38.71 o 
  -5   3   2      106.28      118.34     14.17 o 
  -4   3   2      231.84      184.14     16.19 o 
  -3   3   2       51.41       49.53      5.36 o 
  -2   3   2      138.47      144.89      8.33 o 
  -1   3   2     2116.89     2441.10     42.13 o 
   0   3   2      332.29      331.09     15.17 o 
   1   3   2     1746.90     1732.09     26.47 o 
   2   3   2      599.60      618.47     13.24 o 
   3   3   2       70.48       84.61      4.73 o 
   4   3   2     1483.63     1461.02     25.86 o 
   5   3   2       98.66      112.07      5.20 o 
   6   3   2       88.80       91.73      5.52 o 
   7   3   2      710.10      699.90     28.17 o 
   8   3   2       47.07       41.12      3.63 o 
   9   3   2      106.87      107.50     13.24 o 
  10   3   2      418.48      427.79     28.21 o 
  -6   4   2       43.51       43.33      9.66 o 
  -5   4   2      124.41      142.13     16.32 o 
  -4   4   2      946.35      888.78     39.79 o 
  -3   4   2      155.75      155.05     14.40 o 
  -2   4   2       33.68       36.19      4.47 o 
  -1   4   2      913.36      855.82     31.53 o 
   0   4   2      133.51      160.38      5.02 o 
   1   4   2     1988.50     2080.94     43.69 o 
   2   4   2      271.11      236.16      7.62 o 
   3   4   2       29.64       34.69      3.19 o 
   4   4   2      288.66      313.98      9.63 o 
   5   4   2     2670.30     2719.68     67.09 o 
   6   4   2       64.39       60.03      4.74 o 
   7   4   2       30.51       33.03      6.39 o 
   8   4   2      105.62      100.68     12.10 o 
   9   4   2      144.70      144.18     15.46 o 
  10   4   2       20.99       26.12      7.27 o 
  -6   5   2        0.26        2.77      3.61 o 
  -5   5   2        0.39        0.75      2.64 o 
  -4   5   2       38.49       24.45      6.84 o 
  -3   5   2        2.74       -2.03      2.61 o 
  -2   5   2       98.16      103.45     11.71 o 
  -1   5   2      555.69      604.24     19.64 o 
   0   5   2       98.64       99.98      4.39 o 
   1   5   2       93.85       59.77      3.92 o 
   2   5   2      742.67      719.83     22.31 o 
   3   5   2       22.10       15.60      5.43 o 
   4   5   2      607.17      584.49     23.19 o 
   5   5   2      166.99      163.02      8.83 o 
   6   5   2      109.37      108.71     10.92 o 
   7   5   2      744.09      746.69     32.97 o 
   8   5   2        8.22       12.87      4.68 o 
   9   5   2        5.87        4.48      2.82 o 
  10   5   2        4.92       11.42      4.96 o 
  -5   6   2       18.41       22.47      7.43 o 
  -4   6   2       18.82       12.26      5.04 o 
  -3   6   2      555.13      551.79     31.96 o 
  -2   6   2       14.73       15.70      5.07 o 
  -1   6   2      494.78      443.10     25.22 o 
   0   6   2       21.54       22.55      2.27 o 
   1   6   2       22.72       25.17      7.01 o 
   2   6   2       80.86       73.88      6.47 o 
   3   6   2      174.27      183.98     11.60 o 
   4   6   2       15.63       17.16      3.91 o 
   5   6   2      121.19      121.24      3.67 o 
   6   6   2       34.04       29.88      6.11 o 
   7   6   2       37.54       38.71      7.24 o 
   8   6   2       19.42       12.18      4.56 o 
   9   6   2       56.74       59.31     10.17 o 
  10   6   2      111.78      110.28     14.58 o 
  -4   7   2       80.45       73.08     12.77 o 
  -3   7   2       22.28       19.06      6.07 o 
  -2   7   2       20.16       25.73      6.97 o 
  -1   7   2      773.09      750.35     36.06 o 
   0   7   2        8.45        8.62      3.14 o 
   1   7   2      289.70      278.48     10.59 o 
   2   7   2      413.27      388.88     13.39 o 
   3   7   2       49.16       54.75      4.47 o 
   4   7   2      709.83      708.58     50.68 o 
   5   7   2       65.43       71.74      4.55 o 
   6   7   2      292.66      294.77     19.35 o 
   7   7   2      809.60      866.08     37.15 o 
   8   7   2       28.99       30.32      7.04 o 
   9   7   2        2.82        4.70      3.12 o 
  10   7   2      254.26      272.33     23.62 o 
  -3   8   2       26.99       28.79      8.28 o 
  -2   8   2        2.22       -7.02      4.68 o 
  -1   8   2      323.45      317.68     24.11 o 
   0   8   2       15.92       17.18      3.83 o 
   1   8   2      125.74      148.19      7.85 o 
   2   8   2       16.62       22.29      3.24 o 
   3   8   2        5.95        5.08      1.53 o 
   4   8   2      951.73      930.18     22.39 o 
   5   8   2      283.65      284.36     10.64 o 
   6   8   2      251.84      238.57      8.32 o 
   7   8   2       36.86       32.27      6.91 o 
   8   8   2        1.51        0.61      2.17 o 
   9   8   2      227.38      237.17     21.01 o 
  10   8   2        5.37        9.19      5.36 o 
  -2   9   2      209.67      237.61     23.10 o 
  -1   9   2      327.33      359.33     27.39 o 
   0   9   2       20.88       34.27      8.20 o 
   1   9   2      767.13      761.52     28.18 o 
   2   9   2      361.87      356.10     18.27 o 
   3   9   2       14.01       14.88      3.07 o 
   4   9   2      488.52      498.42     38.19 o 
   5   9   2      201.23      190.51     12.59 o 
   6   9   2       18.61       14.26      4.53 o 
   7   9   2       30.16       37.35      7.68 o 
   8   9   2      354.83      376.48     25.89 o 
   9   9   2        7.46        7.76      4.64 o 
  -1  10   2       52.83       53.28     11.00 o 
   0  10   2        5.19        1.94      2.66 o 
   1  10   2        0.94        0.82      2.37 o 
   2  10   2      107.68      105.21     15.37 o 
   3  10   2       47.33       42.27      5.20 o 
   4  10   2      222.86      205.15     15.36 o 
   5  10   2        7.30       10.13      3.97 o 
   6  10   2      184.53      184.16     16.40 o 
   7  10   2      290.29      313.67     22.80 o 
   8  10   2       55.44       63.50     10.63 o 
   9  10   2        0.23        7.12      4.18 o 
   1  11   2        3.27       -1.31      3.05 o 
   2  11   2      201.08      211.65     21.22 o 
   3  11   2       27.82       29.23      4.64 o 
   4  11   2      256.85      254.66     24.55 o 
   5  11   2       75.52       67.92      9.58 o 
   6  11   2       63.54       67.00     10.23 o 
   7  11   2       26.70       21.36      6.11 o 
   8  11   2        2.43        6.99      3.86 o 
   3  12   2       55.90       60.44     12.24 o 
   4  12   2       86.42      101.26      9.09 o 
   5  12   2       22.26       22.81      4.54 o 
   6  12   2       48.26       42.86      8.48 o 
   7  12   2       35.06       22.87      6.70 o 
  -5 -12   3      207.09      218.64     14.67 o 
  -4 -12   3        0.54        0.78      5.54 o 
  -3 -12   3        1.55        1.19      1.84 o 
  -2 -12   3       98.08       84.86      9.38 o 
  -6 -11   3       65.23       77.29     12.41 o 
  -5 -11   3        0.01        1.22      1.70 o 
  -4 -11   3        2.04        1.12      3.31 o 
  -3 -11   3      114.60      121.09     10.09 o 
  -2 -11   3       58.05       64.05      7.25 o 
  -1 -11   3       32.48       21.44      6.58 o 
   0 -11   3      187.46      195.69     20.07 o 
  -7 -10   3      129.10      131.15     16.08 o 
  -6 -10   3        0.00       -6.05      4.04 o 
  -5 -10   3       12.45       16.12      5.51 o 
  -4 -10   3      167.61      169.62     11.51 o 
  -3 -10   3      220.14      233.01     13.27 o 
  -2 -10   3       37.36       54.57      9.36 o 
  -1 -10   3        0.38       -1.24      2.57 o 
   0 -10   3       49.80       34.81      7.95 o 
   1 -10   3      200.74      213.08     20.46 o 
   2 -10   3        3.36        8.59      5.04 o 
  -8  -9   3      305.71      296.54     24.55 o 
  -7  -9   3        0.80        3.49      3.04 o 
  -6  -9   3      217.67      269.29     21.75 o 
  -5  -9   3      751.89      833.06     38.21 o 
  -4  -9   3        0.44        2.26      1.35 o 
  -3  -9   3      103.55      102.30     11.67 o 
  -2  -9   3      772.94      774.60     34.62 o 
  -1  -9   3      287.09      287.64     20.69 o 
   0  -9   3      251.45      282.68     21.34 o 
   1  -9   3        6.46        8.17      4.27 o 
   2  -9   3        1.84       -4.22      3.22 o 
   3  -9   3      473.79      538.31     34.71 o 
  -8  -8   3      536.76      572.28     33.96 o 
  -7  -8   3       27.05       37.68      8.33 o 
  -6  -8   3      177.20      171.80     16.62 o 
  -5  -8   3      529.67      500.97     31.02 o 
  -4  -8   3       18.09       19.28      3.12 o 
  -3  -8   3        0.25       -1.30      1.55 o 
  -2  -8   3     1007.89      972.02     36.66 o 
  -1  -8   3      601.20      598.18     28.47 o 
   0  -8   3       91.17       74.70     10.10 o 
   1  -8   3       86.92      104.12     12.43 o 
   2  -8   3       41.88       49.61      9.07 o 
   3  -8   3       56.13       73.71     11.83 o 
   4  -8   3      127.32      130.23     16.86 o 
  -9  -7   3       64.27       73.41     12.25 o 
  -8  -7   3       69.93       87.96     12.67 o 
  -7  -7   3       34.24       39.02      7.95 o 
  -6  -7   3      498.79      480.93     27.59 o 
  -5  -7   3        1.86        2.37      0.96 o 
  -4  -7   3        8.12        4.57      1.56 o 
  -3  -7   3     1243.74     1177.91     36.07 o 
  -2  -7   3      592.65      556.71     19.43 o 
  -1  -7   3      109.78      115.67      6.25 o 
   0  -7   3      654.94      627.09     28.32 o 
   1  -7   3      120.10      122.30     12.46 o 
   2  -7   3       13.12       10.50      4.43 o 
   3  -7   3      635.52      656.52     34.79 o 
   4  -7   3      101.96      114.50     14.80 o 
   5  -7   3      102.95       94.82     14.71 o 
  -9  -6   3       18.45       23.70      6.80 o 
  -8  -6   3      163.63      191.36     18.03 o 
  -7  -6   3       44.07       42.25      8.17 o 
  -6  -6   3        8.02       14.59      3.70 o 
  -5  -6   3      132.13      129.58      5.66 o 
  -4  -6   3        1.99        3.14      1.03 o 
  -3  -6   3      232.60      119.46    113.85 o 
  -2  -6   3      104.56       98.41      6.11 o 
  -1  -6   3       43.68       43.81      5.90 o 
   0  -6   3        0.33        0.00      0.77 o 
   1  -6   3       25.33       20.84      4.94 o 
   2  -6   3      105.84      107.97     11.70 o 
   3  -6   3       63.32       57.91      5.77 o 
   4  -6   3      147.69      147.40     15.90 o 
   5  -6   3      209.39      196.69     19.81 o 
   6  -6   3       18.59       28.02      8.00 o 
  -9  -5   3        1.91        4.17      3.26 o 
  -8  -5   3      156.95      173.36     16.86 o 
  -7  -5   3       26.50       21.46      2.49 o 
  -6  -5   3      320.25      302.11      8.78 o 
  -5  -5   3      464.49      440.60     14.32 o 
  -4  -5   3       33.30       31.25      2.20 o 
  -3  -5   3      413.15      419.51     13.10 o 
  -2  -5   3      289.23      286.32      9.80 o 
  -1  -5   3        0.53       -0.64      0.56 o 
   0  -5   3      431.76      436.06     13.83 o 
   1  -5   3      115.21       99.36      5.50 o 
   2  -5   3       19.90       22.26      2.82 o 
   3  -5   3       74.93       76.34      6.31 o 
   4  -5   3       14.83       21.56      3.61 o 
   5  -5   3        0.11        1.91      2.45 o 
   6  -5   3      168.26      208.33     21.10 o 
   7  -5   3      170.58      156.75     19.54 o 
  -9  -4   3       51.12       39.92      8.81 o 
  -8  -4   3       25.11       13.45      4.71 o 
  -7  -4   3        0.23        0.35      1.01 o 
  -6  -4   3      286.77      288.21      9.23 o 
  -5  -4   3      310.32      317.86      9.19 o 
  -4  -4   3       12.66       16.73      1.93 o 
  -3  -4   3      253.14      222.78      8.30 o 
  -2  -4   3       49.20       53.10      4.03 o 
  -1  -4   3      426.46      456.54      9.97 o 
   0  -4   3     1259.12     1383.82     37.52 o 
   1  -4   3      247.46      282.79      8.59 o 
   2  -4   3      171.41      148.33      8.17 o 
   3  -4   3      288.66      271.53      8.46 o 
   4  -4   3      165.18      169.60      9.69 o 
   5  -4   3        5.27        4.02      1.66 o 
   6  -4   3        4.65        1.08      2.71 o 
   7  -4   3        1.49       -1.18      2.20 o 
  -9  -3   3       23.44       18.13      5.44 o 
  -8  -3   3      234.28      265.91     19.91 o 
  -7  -3   3        3.36        1.94      1.15 o 
  -6  -3   3       17.22       20.86      2.94 o 
  -5  -3   3      767.83      785.27     16.22 o 
  -4  -3   3      675.73      684.59     13.91 o 
  -3  -3   3      586.51      698.84     17.84 o 
  -2  -3   3      132.22      122.48      4.38 o 
  -1  -3   3      207.53      224.87      7.74 o 
   0  -3   3     1204.41     1210.03     18.23 o 
   1  -3   3     1875.09     1958.74     27.08 o 
   2  -3   3     1025.32     1137.27     19.87 o 
   3  -3   3      649.25      634.48     13.04 o 
   4  -3   3        1.51        0.84      0.79 o 
   5  -3   3      357.80      345.39     33.02 o 
   6  -3   3       84.24       96.51     13.01 o 
   7  -3   3       19.03       11.46      5.06 o 
   8  -3   3        0.15        4.06      3.10 o 
  -9  -2   3      181.09      184.70     13.11 o 
  -8  -2   3       58.26       55.15      6.72 o 
  -7  -2   3        0.87        3.18      1.87 o 
  -6  -2   3     1414.70     1432.30     25.86 o 
  -5  -2   3       47.48       45.36      3.19 o 
  -4  -2   3      205.19      207.88      6.32 o 
  -3  -2   3     7998.83     7936.64     76.11 o 
  -2  -2   3        9.16        4.55      1.04 o 
  -1  -2   3        0.70        0.48      0.39 o 
   0  -2   3     1215.13     1176.71     19.44 o 
   1  -2   3       71.90       73.06      3.24 o 
   2  -2   3     1643.95     1754.43     21.83 o 
   3  -2   3     2630.69     2794.38     22.24 o 
   4  -2   3      258.84      293.85      8.28 o 
   5  -2   3      486.96      490.57     13.79 o 
   6  -2   3      152.39      134.72      9.36 o 
   7  -2   3       18.65       22.54      6.77 o 
   8  -2   3        7.36       11.23      5.88 o 
  -8  -1   3      393.29      403.11     18.27 o 
  -7  -1   3        0.29        2.56      1.67 o 
  -6  -1   3      492.13      512.32     18.04 o 
  -5  -1   3      785.46      779.20     19.49 o 
  -4  -1   3      235.62      241.58      9.13 o 
  -3  -1   3      654.67      703.01     13.73 o 
  -2  -1   3      777.79      708.12     12.26 o 
  -1  -1   3     2130.74     2056.27     21.48 o 
   0  -1   3      284.99      291.88     12.12 o 
   1  -1   3      514.02      544.56      8.96 o 
   2  -1   3      261.93      265.77      6.92 o 
   3  -1   3      854.85      891.01     12.49 o 
   4  -1   3        0.08        0.71      0.59 o 
   5  -1   3       17.41       16.74      1.84 o 
   6  -1   3      210.06      204.61      7.59 o 
   7  -1   3        1.44        1.68      1.62 o 
   8  -1   3       30.18       29.77      6.76 o 
   9  -1   3       14.33       18.71      6.68 o 
  -8   0   3        2.89       -6.67      4.45 o 
  -7   0   3       36.49       34.09      6.48 o 
  -6   0   3      353.26      388.72     15.46 o 
  -5   0   3      338.34      342.98     13.14 o 
  -4   0   3      200.07      201.48      7.57 o 
  -3   0   3     1114.86     1031.40     17.96 o 
  -2   0   3        8.03        3.95      1.18 o 
  -1   0   3     2950.41     2933.02     41.34 o 
   0   0   3      568.11      560.31     10.50 o 
   1   0   3     2103.73     2047.06     30.14 o 
   2   0   3        1.29        1.16      0.42 o 
   3   0   3     1079.78     1068.49     13.43 o 
   4   0   3       53.18       46.95      2.33 o 
   5   0   3      831.64      829.92     12.15 o 
   6   0   3      263.09      246.75      8.07 o 
   7   0   3       17.59       18.24      3.11 o 
   8   0   3      144.72      149.95     11.09 o 
   9   0   3       13.57       15.47      3.95 o 
  -8   1   3      200.80      200.88     21.70 o 
  -7   1   3       69.21       84.93     12.99 o 
  -6   1   3      115.51      111.83      7.88 o 
  -5   1   3       44.36       41.41      4.66 o 
  -4   1   3      158.55      165.14      6.85 o 
  -3   1   3      240.23      245.12      7.51 o 
  -2   1   3      788.56      807.57     16.42 o 
  -1   1   3      393.52      382.25     17.21 o 
   0   1   3      271.97      244.81      9.60 o 
   1   1   3      397.19      410.71     13.37 o 
   2   1   3      305.47      294.48      6.77 o 
   3   1   3      119.15      117.89      3.76 o 
   4   1   3       41.84       42.66      2.40 o 
   5   1   3       44.20       56.36      2.82 o 
   6   1   3        3.34        1.64      1.09 o 
   7   1   3        5.89        4.94      1.48 o 
   8   1   3      562.07      555.26     25.02 o 
   9   1   3      122.54      131.76     10.94 o 
  10   1   3       18.76        6.73      4.01 o 
  -7   2   3      172.76      179.88     19.93 o 
  -6   2   3      138.54      157.39      8.99 o 
  -5   2   3       29.12       25.97      3.35 o 
  -4   2   3        5.97        5.17      1.79 o 
  -3   2   3     1134.27     1124.91     19.03 o 
  -2   2   3      284.07      292.27      7.42 o 
  -1   2   3      748.36      744.54     11.63 o 
   0   2   3     1195.66     1140.15     18.82 o 
   1   2   3     1934.55     1941.07     35.16 o 
   2   2   3     2995.58     2978.12     35.61 o 
   3   2   3     2685.42     2688.99     32.74 o 
   4   2   3       46.72       43.69      2.48 o 
   5   2   3      135.85      122.04      4.56 o 
   6   2   3      536.48      546.18     10.70 o 
   7   2   3       10.33       11.11      1.91 o 
   8   2   3      141.17      132.68      6.98 o 
   9   2   3      121.20      143.76     11.50 o 
  10   2   3      302.32      270.76     22.22 o 
  -7   3   3       29.83       39.41      9.85 o 
  -6   3   3       14.25       23.58      6.91 o 
  -5   3   3        5.29        6.73      3.71 o 
  -4   3   3       30.32       21.15      5.72 o 
  -3   3   3      259.49      256.72     12.73 o 
  -2   3   3      161.80      202.93     10.16 o 
  -1   3   3      636.60      634.84     19.03 o 
   0   3   3     1938.45     2009.35     49.85 o 
   1   3   3      697.39      711.41     12.97 o 
   2   3   3     2642.13     2604.27     49.28 o 
   3   3   3       84.11       93.42      3.94 o 
   4   3   3        4.40        3.78      0.98 o 
   5   3   3     1478.97     1511.31     31.22 o 
   6   3   3       16.13       19.41      1.49 o 
   7   3   3      278.46      286.45      9.93 o 
   8   3   3        8.15        8.12      3.11 o 
   9   3   3       46.28       43.99      8.45 o 
  10   3   3      493.17      552.09     32.65 o 
  -6   4   3        0.55       -2.54      2.90 o 
  -5   4   3      710.06      746.16     39.55 o 
  -4   4   3       24.96       15.48      5.16 o 
  -3   4   3      306.61      308.81     21.06 o 
  -2   4   3      103.59       90.33      7.30 o 
  -1   4   3        2.37        1.56      1.48 o 
   0   4   3      789.39      754.23     28.11 o 
   1   4   3      227.93      253.90      6.04 o 
   2   4   3      127.35      135.83      5.65 o 
   3   4   3      272.41      254.17      9.08 o 
   4   4   3     1632.70     1717.68     24.72 o 
   5   4   3        0.43        1.05      0.59 o 
   6   4   3      149.60      172.95      8.59 o 
   7   4   3        7.80       12.04      3.85 o 
   8   4   3      134.46      145.53     14.46 o 
   9   4   3      238.90      247.95     20.44 o 
  10   4   3       49.10       40.09      8.69 o 
  -5   5   3       87.86      121.53     16.14 o 
  -4   5   3      286.87      301.81     24.03 o 
  -3   5   3      281.42      247.57     19.93 o 
  -2   5   3      121.25      131.37     13.51 o 
  -1   5   3      103.20       90.68     10.37 o 
   0   5   3      462.35      428.86     22.11 o 
   1   5   3        4.56        6.24      2.76 o 
   2   5   3     1869.26     1987.88     44.74 o 
   3   5   3      175.09      183.07      7.77 o 
   4   5   3      330.73      338.29     17.10 o 
   5   5   3      507.13      503.03     11.00 o 
   6   5   3        1.32        0.48      1.50 o 
   7   5   3       62.63       56.92      8.61 o 
   8   5   3      354.18      349.62     23.18 o 
   9   5   3        0.10       -4.91      3.62 o 
  10   5   3       40.54       46.92      9.58 o 
  -5   6   3       39.17       46.62     10.59 o 
  -4   6   3        0.06        3.06      3.04 o 
  -3   6   3      457.92      494.50     30.64 o 
  -2   6   3       63.09       42.70      8.34 o 
  -1   6   3        0.05        0.14      1.80 o 
   0   6   3       52.06       56.80      8.44 o 
   1   6   3       15.89       15.85      3.44 o 
   2   6   3       26.38       24.97      3.58 o 
   3   6   3      293.69      286.34     14.58 o 
   4   6   3        0.11        0.94      1.20 o 
   5   6   3       10.25       10.87      1.61 o 
   6   6   3      336.39      340.90      6.96 o 
   7   6   3      129.92      118.76     12.63 o 
   8   6   3        1.80       -0.46      1.95 o 
   9   6   3       72.90       69.33     10.77 o 
  10   6   3        3.90        3.41      3.56 o 
  -4   7   3       55.93       70.03     12.41 o 
  -3   7   3      279.06      330.46     26.24 o 
  -2   7   3        2.11        0.26      1.75 o 
  -1   7   3      310.98      330.02     23.60 o 
   0   7   3      497.28      457.46     26.55 o 
   1   7   3        0.07       -1.22      0.92 o 
   2   7   3      749.60      755.26     19.59 o 
   3   7   3       13.65       12.59      3.13 o 
   4   7   3       37.27       43.40      6.23 o 
   5   7   3       15.03       14.77      2.79 o 
   6   7   3      416.64      411.49      8.52 o 
   7   7   3       91.80      103.60     11.97 o 
   8   7   3      174.53      191.13     17.41 o 
   9   7   3       15.92       11.91      5.02 o 
  10   7   3       13.69       -0.52      2.32 o 
  -3   8   3       63.37       74.08     13.12 o 
  -2   8   3       35.13       32.84      8.25 o 
  -1   8   3      210.88      229.47     20.84 o 
   0   8   3       41.48       48.95      9.19 o 
   1   8   3       96.12       87.75      5.52 o 
   2   8   3      294.44      266.03     11.22 o 
   3   8   3       37.08       38.36      5.46 o 
   4   8   3        6.42        7.26      2.69 o 
   5   8   3       75.33       70.08      5.25 o 
   6   8   3      199.32      196.68      6.41 o 
   7   8   3       64.30       54.35      8.94 o 
   8   8   3      220.30      231.66     19.57 o 
   9   8   3      133.21      110.99     14.26 o 
  10   8   3       23.75       32.75      8.41 o 
  -2   9   3       11.81       15.19      6.32 o 
  -1   9   3       16.58       21.44      7.38 o 
   0   9   3      131.99      155.15     17.38 o 
   1   9   3      319.36      301.38     11.10 o 
   2   9   3      285.79      274.87     11.92 o 
   3   9   3      190.97      200.70     10.74 o 
   4   9   3       81.29       69.90      5.81 o 
   5   9   3      103.91       93.92      9.43 o 
   6   9   3       41.67       42.73      4.15 o 
   7   9   3       14.54       15.63      5.09 o 
   8   9   3      597.42      712.89     36.54 o 
   9   9   3      205.77      232.82     21.12 o 
   0  10   3        0.20       -7.22      4.81 o 
   1  10   3      434.69      477.50     31.93 o 
   2  10   3      259.90      269.20     12.19 o 
   3  10   3      220.42      216.69     11.64 o 
   4  10   3      345.08      338.90     15.57 o 
   5  10   3       13.47       15.52      4.71 o 
   6  10   3      182.47      206.78     17.19 o 
   7  10   3       31.79       35.67      7.52 o 
   8  10   3       20.35       22.34      6.75 o 
   9  10   3       74.72       57.48     10.73 o 
   1  11   3        1.12       -2.24      2.95 o 
   2  11   3        0.73        4.95      2.81 o 
   3  11   3       32.52       31.67      8.39 o 
   4  11   3       28.27       38.08      5.31 o 
   5  11   3      113.38      132.58     13.17 o 
   6  11   3        0.36        6.88      3.23 o 
   7  11   3      125.39      111.30     13.60 o 
   8  11   3       60.90       82.45     12.35 o 
   4  12   3       12.97       25.97      7.98 o 
   5  12   3      352.48      357.17     48.17 o 
   6  12   3       19.42       17.62      5.22 o 
   7  12   3       36.00       16.03      5.30 o 
  -5 -11   4      132.29      124.93     11.31 o 
  -4 -11   4       35.29       34.37      8.36 o 
  -3 -11   4       36.64       32.38      5.55 o 
  -2 -11   4       67.08       53.56      9.60 o 
  -1 -11   4        0.35       -4.25      3.45 o 
   0 -11   4       61.91       53.50     10.32 o 
  -6 -10   4       21.27       12.99      5.36 o 
  -5 -10   4      175.48      176.68     17.87 o 
  -4 -10   4      831.37      893.62     28.20 o 
  -3 -10   4      278.72      301.94     21.34 o 
  -2 -10   4      142.23      152.43     15.22 o 
  -1 -10   4      299.48      288.58     21.90 o 
   0 -10   4        2.16       -0.07      1.74 o 
   1 -10   4      169.27      167.49     17.84 o 
   2 -10   4      227.90      222.00     21.66 o 
  -7  -9   4       15.98       23.69      6.77 o 
  -6  -9   4      190.67      187.75     18.55 o 
  -5  -9   4        4.54        0.02      1.72 o 
  -4  -9   4        5.54        8.19      3.82 o 
  -3  -9   4      242.34      252.11     18.07 o 
  -2  -9   4      142.78      139.26     13.52 o 
  -1  -9   4       30.60       36.31      7.23 o 
   0  -9   4       11.48        5.20      2.95 o 
   1  -9   4      402.16      409.40     26.84 o 
   2  -9   4       41.82       40.69      8.66 o 
   3  -9   4        1.33        0.76      3.18 o 
  -8  -8   4       14.21       20.34      6.46 o 
  -7  -8   4       49.43       65.07     11.11 o 
  -6  -8   4      121.35      128.81     14.84 o 
  -5  -8   4      193.00      194.34      9.86 o 
  -4  -8   4      281.98      253.19     15.54 o 
  -3  -8   4      277.43      297.97     12.58 o 
  -2  -8   4       17.63       17.84      3.20 o 
  -1  -8   4      107.50       95.11      7.61 o 
   0  -8   4      418.19      356.63     21.98 o 
   1  -8   4       24.36       28.39      6.35 o 
   2  -8   4      284.42      293.07     22.18 o 
   3  -8   4       14.19       20.57      6.46 o 
   4  -8   4        7.40        7.30      4.60 o 
  -8  -7   4       61.66       52.77      9.67 o 
  -7  -7   4      388.70      442.68     28.28 o 
  -6  -7   4        5.81        5.03      1.44 o 
  -5  -7   4       25.34       22.00      2.72 o 
  -4  -7   4       54.43       57.10      6.79 o 
  -3  -7   4     1038.34     1006.46     33.87 o 
  -2  -7   4      125.79      121.43      6.39 o 
  -1  -7   4      450.87      446.37     15.71 o 
   0  -7   4        0.11        0.08      1.26 o 
   1  -7   4      718.03      740.22     32.62 o 
   2  -7   4       16.17       18.64      5.37 o 
   3  -7   4      120.29      125.79     14.41 o 
   4  -7   4      129.79      141.62     16.50 o 
   5  -7   4      101.60      104.85     15.12 o 
  -9  -6   4       29.89       26.94      7.79 o 
  -8  -6   4       34.81       39.21      8.32 o 
  -7  -6   4        4.43        2.94      2.69 o 
  -6  -6   4       80.58       78.77      5.27 o 
  -5  -6   4       29.24       31.88      3.78 o 
  -4  -6   4      228.82      224.61      9.34 o 
  -3  -6   4       26.00       29.69      3.34 o 
  -2  -6   4        2.35        2.70      1.08 o 
  -1  -6   4      159.50      166.75      8.48 o 
   0  -6   4       97.20       85.86      5.27 o 
   1  -6   4      212.38      206.21     10.78 o 
   2  -6   4      429.57      434.25     17.07 o 
   3  -6   4      185.59      156.18     27.42 o 
   4  -6   4      185.37      201.55     18.52 o 
   5  -6   4       14.22       12.31      5.09 o 
   6  -6   4      236.62      256.61     24.29 o 
  -9  -5   4       14.69       17.43      5.91 o 
  -8  -5   4       12.99       10.37      4.57 o 
  -7  -5   4      339.27      339.86     23.06 o 
  -6  -5   4       14.29       13.51      1.92 o 
  -5  -5   4      159.36      151.64      9.48 o 
  -4  -5   4       50.44       48.87      3.32 o 
  -3  -5   4       30.92       15.23     12.94 o 
  -2  -5   4      476.65      403.19     62.44 o 
  -1  -5   4     1059.65     1071.30     22.77 o 
   0  -5   4      150.15      153.46      7.80 o 
   1  -5   4      777.17      803.68     18.64 o 
   2  -5   4      319.78      332.31     13.68 o 
   3  -5   4      312.62      306.29     11.10 o 
   4  -5   4      840.91      803.32     38.12 o 
   5  -5   4        9.28        9.78      4.73 o 
   6  -5   4       11.81        3.04      3.14 o 
   7  -5   4      132.25      118.43     16.95 o 
  -9  -4   4        2.34       -0.80      2.41 o 
  -8  -4   4       90.51       84.35     11.56 o 
  -7  -4   4       67.75       13.66     29.93 o 
  -6  -4   4      199.76      195.43      8.08 o 
  -5  -4   4     1458.07     1384.26     35.28 o 
  -4  -4   4      129.57      126.61      5.70 o 
  -3  -4   4       13.31       13.10      1.66 o 
  -2  -4   4      170.52      163.90      7.37 o 
  -1  -4   4     1460.84     1508.66     55.06 o 
   0  -4   4       11.29       14.99      2.21 o 
   1  -4   4      772.27      814.96     15.86 o 
   2  -4   4      217.07      229.10      8.37 o 
   3  -4   4      204.64      199.82      7.28 o 
   4  -4   4      699.93      645.84     23.85 o 
   5  -4   4      331.40      362.57     24.48 o 
   6  -4   4       22.19       26.91      7.36 o 
   7  -4   4       40.70       43.16      9.74 o 
  -8  -3   4        2.62        4.74      3.00 o 
  -7  -3   4      186.91      166.24     14.99 o 
  -6  -3   4       34.73       34.81      6.62 o 
  -5  -3   4     1012.79     1038.86     22.87 o 
  -4  -3   4      380.03      401.30     10.72 o 
  -3  -3   4        0.68        0.19      0.68 o 
  -2  -3   4      400.31      404.32     14.15 o 
  -1  -3   4      643.29      618.73     26.27 o 
   0  -3   4       35.65       34.59      2.36 o 
   1  -3   4     2409.27     2534.69     33.02 o 
   2  -3   4      607.54      612.26     13.42 o 
   3  -3   4        9.02        8.65      1.45 o 
   4  -3   4      796.00      766.06     13.92 o 
   5  -3   4     1176.19     1124.18     91.19 o 
   6  -3   4       11.28        3.37      2.89 o 
   7  -3   4      360.84      364.04     27.24 o 
   8  -3   4       34.17       20.57      7.18 o 
  -8  -2   4       28.67       29.55      5.02 o 
  -7  -2   4        3.54       -1.26      1.26 o 
  -6  -2   4      339.87      338.60     14.62 o 
  -5  -2   4        1.46        1.41      0.85 o 
  -4  -2   4        7.18        4.06      1.67 o 
  -3  -2   4      368.28      377.70      9.80 o 
  -2  -2   4      225.51      220.42      7.48 o 
  -1  -2   4       93.32      115.34      3.64 o 
   0  -2   4       46.29       43.33      2.02 o 
   1  -2   4       12.65       26.15      1.86 o 
   2  -2   4       98.30      117.58      4.90 o 
   3  -2   4      394.91      383.31      8.49 o 
   4  -2   4      450.84      452.69     16.94 o 
   5  -2   4      149.98      151.69      7.75 o 
   6  -2   4      658.34      615.93     32.29 o 
   7  -2   4      483.43      562.75     33.46 o 
   8  -2   4       29.26       32.14      8.50 o 
  -8  -1   4        0.03       -0.55      2.73 o 
  -7  -1   4        8.21        8.74      2.88 o 
  -6  -1   4      164.16      165.32      9.94 o 
  -5  -1   4        0.06       -0.14      0.83 o 
  -4  -1   4      925.73      909.52     18.21 o 
  -3  -1   4       77.91       83.69      4.23 o 
  -2  -1   4       69.61       48.66      2.82 o 
  -1  -1   4     2895.74     2959.94     33.88 o 
   0  -1   4      419.02      442.52     17.47 o 
   1  -1   4     4729.48     4549.68     50.13 o 
   2  -1   4       74.09       83.98      3.72 o 
   3  -1   4       84.31      106.34      4.61 o 
   4  -1   4      244.24      225.51      6.93 o 
   5  -1   4        0.20        1.01      0.83 o 
   6  -1   4       72.41       72.42      5.27 o 
   7  -1   4      409.00      410.18     17.93 o 
   8  -1   4        0.17       -0.04      1.98 o 
   9  -1   4        2.87        6.82      4.05 o 
  -8   0   4      271.67      255.91     23.94 o 
  -7   0   4       31.96       33.98      4.95 o 
  -6   0   4       22.73       22.18      3.74 o 
  -5   0   4       44.73       35.04      4.12 o 
  -4   0   4      244.01      243.64      9.04 o 
  -3   0   4        7.17        9.60      1.51 o 
  -2   0   4      570.31      534.57     13.67 o 
  -1   0   4      246.89      268.75      6.51 o 
   0   0   4        1.41        0.79      0.48 o 
   1   0   4     4378.53     4024.83     55.84 o 
   2   0   4       61.09       60.17      3.11 o 
   3   0   4      603.41      610.29      9.63 o 
   4   0   4      926.54      945.22     13.28 o 
   5   0   4        3.43        4.52      0.90 o 
   6   0   4      839.34      840.71     14.39 o 
   7   0   4      199.42      188.52      9.07 o 
   8   0   4        0.33        1.90      2.00 o 
   9   0   4      136.16      133.41     11.26 o 
  -7   1   4       36.94       40.40      9.25 o 
  -6   1   4        6.14       10.46      2.48 o 
  -5   1   4        6.77        7.55      1.95 o 
  -4   1   4       38.85       37.87      3.30 o 
  -3   1   4        8.02        7.23      1.35 o 
  -2   1   4      151.27      164.24      5.60 o 
  -1   1   4      548.80      505.58     12.70 o 
   0   1   4        4.81        3.19      1.16 o 
   1   1   4      940.43      905.63     24.73 o 
   2   1   4       45.58       38.75      2.60 o 
   3   1   4      452.87      491.36      9.15 o 
   4   1   4       24.60       22.96      1.90 o 
   5   1   4       84.20       82.56      3.58 o 
   6   1   4      181.23      171.37      5.65 o 
   7   1   4       76.24       70.90      5.14 o 
   8   1   4      483.30      460.19     16.16 o 
   9   1   4       17.94       15.60      4.11 o 
  10   1   4        2.13        1.58      2.45 o 
  -7   2   4      564.84      598.28     37.27 o 
  -6   2   4       46.51       45.95      9.60 o 
  -5   2   4      283.03      293.62     11.36 o 
  -4   2   4      104.57      101.05      5.79 o 
  -3   2   4      369.94      404.76     16.71 o 
  -2   2   4      327.10      324.61      7.86 o 
  -1   2   4      379.21      423.17     12.87 o 
   0   2   4      364.72      362.71      9.20 o 
   1   2   4     2103.78     1995.68     43.59 o 
   2   2   4     1819.10     1886.33     25.62 o 
   3   2   4      614.00      587.20     11.93 o 
   4   2   4        4.21       -0.51      0.53 o 
   5   2   4       26.99       29.95      2.43 o 
   6   2   4      597.49      579.45     10.58 o 
   7   2   4       95.54       87.59      6.16 o 
   8   2   4      373.41      341.94     32.92 o 
   9   2   4        6.37        3.09      3.31 o 
  10   2   4       23.13       21.44      6.76 o 
  -6   3   4       69.88       64.59     11.67 o 
  -5   3   4      112.95      137.36     15.81 o 
  -4   3   4        1.80       -4.26      2.84 o 
  -3   3   4        1.82        0.99      1.90 o 
  -2   3   4      185.57      223.73     10.98 o 
  -1   3   4      835.75      909.17     22.48 o 
   0   3   4      873.61      899.19     16.41 o 
   1   3   4      273.71      287.92      7.63 o 
   2   3   4      101.76      107.03      5.12 o 
   3   3   4       43.26       33.05      2.54 o 
   4   3   4     1183.63     1298.80     20.85 o 
   5   3   4      157.77      156.55      5.46 o 
   6   3   4      953.15      935.54     13.68 o 
   7   3   4       53.78       60.59      3.55 o 
   8   3   4      157.96      145.14      7.75 o 
   9   3   4      301.97      309.22     22.85 o 
  10   3   4        7.36        9.05      4.50 o 
  -6   4   4        0.41        1.68      2.82 o 
  -5   4   4      297.53      352.87     26.86 o 
  -4   4   4      123.45      100.70     13.02 o 
  -3   4   4        8.44        7.27      3.77 o 
  -2   4   4      669.05      682.72     30.75 o 
  -1   4   4      228.87      279.11     17.55 o 
   0   4   4      258.08      305.20     17.13 o 
   1   4   4      899.13      932.54     16.11 o 
   2   4   4       17.15       11.04      2.22 o 
   3   4   4      467.20      478.88     13.86 o 
   4   4   4     8016.37     7995.71     89.62 o 
   5   4   4      210.69      215.45      6.55 o 
   6   4   4        0.71        0.68      0.59 o 
   7   4   4      633.56      673.41     15.84 o 
   8   4   4      189.55      186.72     16.50 o 
   9   4   4       31.70       36.28      7.80 o 
  10   4   4      205.97      252.55     21.90 o 
  -5   5   4        7.01        6.85      4.24 o 
  -4   5   4       41.10       22.60      6.82 o 
  -3   5   4       11.69       16.42      5.35 o 
  -2   5   4      618.03      597.16     30.72 o 
  -1   5   4      231.18      237.23     17.57 o 
   0   5   4      411.19      399.56     21.68 o 
   1   5   4      469.06      535.03     13.14 o 
   2   5   4      119.99      120.56      5.53 o 
   3   5   4      441.26      363.29     67.15 o 
   4   5   4       16.81       24.38      2.85 o 
   5   5   4       45.10       47.68      3.86 o 
   6   5   4     1070.73     1118.39     22.27 o 
   7   5   4        4.05        6.18      1.46 o 
   8   5   4        9.26        8.07      3.89 o 
   9   5   4      315.21      314.40     23.33 o 
  10   5   4      114.38       92.77     13.24 o 
  -4   6   4       18.41       16.94      6.18 o 
  -3   6   4        0.05        0.44      2.62 o 
  -2   6   4      353.43      343.68     24.35 o 
  -1   6   4      211.18      205.90     17.56 o 
   0   6   4       58.50       77.27     10.00 o 
   1   6   4       41.47       39.64      4.12 o 
   2   6   4       97.68       98.76      7.24 o 
   3   6   4        3.21        0.84      1.03 o 
   4   6   4      615.31      587.62     23.94 o 
   5   6   4      104.09      108.49      6.27 o 
   6   6   4      122.07      119.03      6.03 o 
   7   6   4      159.20      177.34     15.48 o 
   8   6   4        4.56        0.92      2.52 o 
   9   6   4       29.40       34.39      7.88 o 
  10   6   4       27.47       42.92      9.08 o 
  -3   7   4       35.62       53.80     10.65 o 
  -2   7   4       12.28       14.33      5.47 o 
  -1   7   4       46.60       33.30      7.56 o 
   0   7   4      197.21      196.56     17.47 o 
   1   7   4      156.26      145.72      6.34 o 
   2   7   4        1.93        1.73      3.08 o 
   3   7   4      182.57      185.99     11.82 o 
   4   7   4       47.36       42.62      6.13 o 
   5   7   4        5.97        4.16      1.66 o 
   6   7   4     1021.01     1038.69     22.97 o 
   7   7   4        7.10        5.32      0.69 o 
   8   7   4       24.77       22.02      5.95 o 
   9   7   4      184.67      180.02     17.88 o 
  10   7   4       12.28       20.07      6.68 o 
  -2   8   4        5.82        4.55      4.02 o 
  -1   8   4       13.16       25.60      7.58 o 
   0   8   4       21.46       19.63      6.22 o 
   1   8   4      228.05      222.92      7.98 o 
   2   8   4       21.75       15.91      2.61 o 
   3   8   4      110.58      120.48      9.68 o 
   4   8   4      166.61      180.49     13.17 o 
   5   8   4      240.70      246.21     16.69 o 
   6   8   4      288.10      289.26     18.28 o 
   7   8   4       14.98       12.73      2.08 o 
   8   8   4      241.32      275.78     21.36 o 
   9   8   4       13.71       10.90      4.26 o 
  10   8   4        3.20        2.87      2.75 o 
  -1   9   4        5.64        9.83      4.88 o 
   0   9   4       82.79       84.90     13.10 o 
   1   9   4      120.09      150.21     16.84 o 
   2   9   4       80.50       62.15      5.22 o 
   3   9   4       63.51       70.78      6.38 o 
   4   9   4      254.36      255.46     16.30 o 
   5   9   4       63.07       60.19      8.40 o 
   6   9   4       83.49       81.50      8.27 o 
   7   9   4      249.93      271.82     20.50 o 
   8   9   4      114.87      119.02     14.37 o 
   9   9   4      155.01      171.60     18.16 o 
   0  10   4       24.62       17.99      6.74 o 
   1  10   4       97.33      112.83     15.49 o 
   2  10   4       67.63       66.71     11.64 o 
   3  10   4      282.95      269.79     24.87 o 
   4  10   4        2.25        0.76      1.83 o 
   5  10   4       15.73       13.49      4.18 o 
   6  10   4      352.24      324.99     21.75 o 
   7  10   4       15.19       19.35      5.83 o 
   8  10   4        2.48        1.43      2.15 o 
   9  10   4      151.43      177.87     18.65 o 
   2  11   4       10.16       13.64      5.81 o 
   3  11   4      625.82      691.50     40.13 o 
   4  11   4       73.34       66.82      6.83 o 
   5  11   4        1.80        0.81      2.40 o 
   6  11   4      137.39      131.30     13.83 o 
   7  11   4       25.97       30.90      7.05 o 
   8  11   4        0.19       -5.74      3.83 o 
   6  12   4       14.60       27.15      6.31 o 
   7  12   4        0.33        2.85      2.80 o 
  -4 -11   5       50.81       52.09      7.69 o 
  -3 -11   5       87.96       73.34     10.84 o 
  -2 -11   5       42.32       52.14      9.51 o 
  -1 -11   5      165.39      154.97     16.76 o 
   0 -11   5        3.56       -4.92      3.28 o 
  -6 -10   5      133.21      157.53     18.00 o 
  -5 -10   5      172.05      169.11     18.11 o 
  -4 -10   5        6.28        6.75      2.90 o 
  -3 -10   5       92.52      104.81     12.00 o 
  -2 -10   5       19.50       13.50      4.38 o 
  -1 -10   5       11.86       12.41      5.06 o 
   0 -10   5      233.85      199.08     18.45 o 
   1 -10   5        0.15       -4.52      3.15 o 
   2 -10   5        3.54        9.56      5.02 o 
  -7  -9   5        9.75        2.48      3.54 o 
  -6  -9   5       51.47       47.07      9.41 o 
  -5  -9   5        3.56        2.65      1.54 o 
  -4  -9   5       57.40       54.88      5.56 o 
  -3  -9   5      404.54      416.51     20.76 o 
  -2  -9   5       75.34       80.31      7.18 o 
  -1  -9   5      310.05      323.92     22.10 o 
   0  -9   5       48.35       45.96      8.14 o 
   1  -9   5        8.22       11.80      4.41 o 
   2  -9   5      391.17      426.92     28.42 o 
   3  -9   5       70.31       55.27     10.66 o 
  -7  -8   5       22.45       21.88      6.78 o 
  -6  -8   5      138.32      154.59     16.68 o 
  -5  -8   5       81.85       93.54     12.65 o 
  -4  -8   5       91.44       88.07      8.99 o 
  -3  -8   5       28.14       24.32      5.51 o 
  -2  -8   5       30.81       27.78      3.92 o 
  -1  -8   5       66.72       65.47      6.29 o 
   0  -8   5       73.95       73.52      6.98 o 
   1  -8   5       21.58       17.94      5.09 o 
   2  -8   5       45.67       50.97      9.13 o 
   3  -8   5      247.16      282.44     22.80 o 
   4  -8   5      231.66      235.10     22.17 o 
  -8  -7   5       54.32       64.50     11.20 o 
  -7  -7   5       35.62       33.96      7.78 o 
  -6  -7   5      125.37      106.88     13.43 o 
  -5  -7   5        0.06        0.41      1.29 o 
  -4  -7   5      924.52      838.19     27.84 o 
  -3  -7   5     1616.84     1579.05     96.74 o 
  -2  -7   5       31.64       32.33      3.21 o 
  -1  -7   5      509.91      499.26     16.69 o 
   0  -7   5       65.29       57.65     11.14 o 
   1  -7   5       21.25       20.81      3.70 o 
   2  -7   5      213.90      227.49     13.00 o 
   3  -7   5       83.99       88.97     11.88 o 
   4  -7   5        0.01        3.61      2.37 o 
   5  -7   5      597.82      597.05     36.88 o 
  -8  -6   5      190.95      193.38     19.13 o 
  -7  -6   5       39.65       35.66      8.20 o 
  -6  -6   5      440.11      151.03    190.47 o 
  -5  -6   5       73.59       72.56      4.91 o 
  -4  -6   5      273.34      246.96     12.01 o 
  -3  -6   5     1382.48     1286.27     40.28 o 
  -2  -6   5       37.91       39.30      4.47 o 
  -1  -6   5      194.57      205.31      9.62 o 
   0  -6   5      487.15      457.30     15.47 o 
   1  -6   5       71.86       65.65     14.27 o 
   2  -6   5      421.87      350.87     13.25 o 
   3  -6   5        0.29        0.15      5.23 o 
   4  -6   5       65.96       67.76     10.58 o 
   5  -6   5        8.36       12.69      5.52 o 
   6  -6   5       32.73       32.61      8.53 o 
  -8  -5   5        9.05        8.89      4.13 o 
  -7  -5   5      730.26      702.31     35.33 o 
  -6  -5   5      154.51      176.58      9.25 o 
  -5  -5   5       41.38       44.94      3.78 o 
  -4  -5   5      227.40      205.76      9.13 o 
  -3  -5   5      106.34      101.93      7.43 o 
  -2  -5   5       74.34       78.72      8.24 o 
  -1  -5   5     3377.54     3389.46     53.33 o 
   0  -5   5      327.18      302.99      9.46 o 
   1  -5   5      155.91      159.66      7.76 o 
   2  -5   5      295.00      289.95     29.11 o 
   3  -5   5       55.26       37.36      3.98 o 
   4  -5   5      130.58      115.73      9.21 o 
   5  -5   5      581.22      628.57     34.29 o 
   6  -5   5       72.36       64.41     11.46 o 
   7  -5   5       91.73       98.84     15.24 o 
  -8  -4   5        9.99       14.92      5.22 o 
  -7  -4   5      146.96      138.32     14.50 o 
  -6  -4   5        3.66       -1.47      2.31 o 
  -5  -4   5       47.62       48.58      4.76 o 
  -4  -4   5       13.46       13.54      2.60 o 
  -3  -4   5      177.97      181.55      6.83 o 
  -2  -4   5       28.76       31.78      2.59 o 
  -1  -4   5       29.61       28.59      2.61 o 
   0  -4   5      240.00      265.82      9.33 o 
   1  -4   5      502.25      513.55     11.85 o 
   2  -4   5        0.42        0.19      0.68 o 
   3  -4   5      142.80      137.62      7.02 o 
   4  -4   5      218.32      183.57     16.74 o 
   5  -4   5        5.67        9.12      3.95 o 
   6  -4   5        6.20        0.19      2.21 o 
   7  -4   5      252.43      194.67     20.66 o 
  -8  -3   5        3.26        7.01      3.63 o 
  -7  -3   5       51.40       66.87      6.15 o 
  -6  -3   5      123.25      126.91     12.75 o 
  -5  -3   5      663.38      624.00     19.67 o 
  -4  -3   5       26.06       21.77      2.53 o 
  -3  -3   5      517.45      477.14     25.39 o 
  -2  -3   5       88.93       90.59      4.55 o 
  -1  -3   5      920.16      867.66     13.26 o 
   0  -3   5      525.68      582.18     12.86 o 
   1  -3   5       40.94       43.34      2.72 o 
   2  -3   5      408.42      372.06     10.00 o 
   3  -3   5        6.15        4.93      1.08 o 
   4  -3   5        5.60        4.23      1.21 o 
   5  -3   5       17.61       18.50      3.58 o 
   6  -3   5      159.60      151.27     16.12 o 
   7  -3   5       64.22       67.70     11.76 o 
   8  -3   5       35.79       42.66     10.21 o 
  -8  -2   5        1.61        1.03      1.29 o 
  -7  -2   5      142.76      152.74      8.27 o 
  -6  -2   5        0.03        0.65      0.94 o 
  -5  -2   5        0.41       -1.12      1.01 o 
  -4  -2   5      276.26      266.47      8.98 o 
  -3  -2   5        1.96        1.67      0.86 o 
  -2  -2   5      221.71      110.49    106.36 o 
  -1  -2   5      249.05       67.16    114.99 o 
   0  -2   5       33.03       12.72     23.43 o 
   1  -2   5      269.18      288.72      7.14 o 
   2  -2   5     4990.96     5306.85     61.76 o 
   3  -2   5      114.65      118.79      6.92 o 
   4  -2   5      745.89      749.40     17.95 o 
   5  -2   5      386.81      362.94     10.65 o 
   6  -2   5       28.90       27.23      4.42 o 
   7  -2   5       18.77       16.75      6.00 o 
   8  -2   5       27.84       26.79      7.73 o 
  -8  -1   5       16.39       26.44      7.32 o 
  -7  -1   5        0.94        2.73      1.57 o 
  -6  -1   5      499.30      554.71     20.80 o 
  -5  -1   5       20.17       19.51      2.37 o 
  -4  -1   5        0.65       -0.18      1.32 o 
  -3  -1   5      718.70      745.65     21.82 o 
  -2  -1   5       20.42       25.62      2.14 o 
  -1  -1   5        6.00        0.93      0.51 o 
   0  -1   5        1.82        1.40      1.30 o 
   1  -1   5       62.69       61.64      6.64 o 
   2  -1   5      272.27      289.82      8.07 o 
   3  -1   5      531.20      526.46     10.50 o 
   4  -1   5      400.61      446.17      9.35 o 
   5  -1   5      245.69      235.48      7.15 o 
   6  -1   5       98.12       92.81      6.62 o 
   7  -1   5      358.37      375.88     25.87 o 
   8  -1   5       33.18       44.49      9.75 o 
   9  -1   5        8.63        9.06      5.05 o 
  -7   0   5      167.77      159.29     17.64 o 
  -6   0   5      146.49      166.80     12.01 o 
  -5   0   5       58.98       60.86      5.59 o 
  -4   0   5     2204.17     2231.32     49.21 o 
  -3   0   5      383.06      405.90     10.63 o 
  -2   0   5      175.76      159.44      7.10 o 
  -1   0   5     1854.08     1759.23     21.10 o 
   0   0   5      786.36      883.12     20.20 o 
   1   0   5      150.70      136.64      8.51 o 
   2   0   5      535.21      461.29     12.07 o 
   3   0   5        0.65        0.81      0.57 o 
   4   0   5     1893.26     1965.90     24.52 o 
   5   0   5      250.28      243.81      6.36 o 
   6   0   5      283.23      285.15      8.86 o 
   7   0   5      151.62      165.21      7.07 o 
   8   0   5       16.13       18.81      4.15 o 
   9   0   5        0.27       -0.57      2.23 o 
  -7   1   5        2.32        8.32      4.76 o 
  -6   1   5       94.90       84.92     12.45 o 
  -5   1   5        6.76       11.00      2.46 o 
  -4   1   5      937.59      945.85     35.31 o 
  -3   1   5     1016.67     1059.49     19.42 o 
  -2   1   5      590.92      602.29     17.95 o 
  -1   1   5      144.22      153.50      6.64 o 
   0   1   5        0.65        3.50      1.34 o 
   1   1   5      314.76      311.96     13.69 o 
   2   1   5      379.46      449.67     11.99 o 
   3   1   5        3.21        3.87      0.89 o 
   4   1   5      153.02      139.10      5.67 o 
   5   1   5      103.33      104.42      4.66 o 
   6   1   5       83.67       81.80      4.04 o 
   7   1   5      458.99      460.62     11.98 o 
   8   1   5       39.71       36.68      4.08 o 
   9   1   5        1.34       -3.16      2.11 o 
  10   1   5       21.18       15.67      6.08 o 
  -6   2   5        1.43       -1.06      3.17 o 
  -5   2   5       33.08       34.24      7.63 o 
  -4   2   5      413.06      442.61     34.26 o 
  -3   2   5       34.06       29.51      2.59 o 
  -2   2   5     1299.58     1342.73     25.01 o 
  -1   2   5     1453.91     1422.72     28.40 o 
   0   2   5       40.63       57.29      5.48 o 
   1   2   5      301.13      285.98     12.44 o 
   2   2   5     4697.61     4626.95     67.55 o 
   3   2   5       31.35       33.26      2.70 o 
   4   2   5      246.91      229.74      7.17 o 
   5   2   5      264.65      264.32      8.27 o 
   6   2   5        5.43        5.22      1.49 o 
   7   2   5      216.71      203.81      7.78 o 
   8   2   5      810.00      748.91     64.82 o 
   9   2   5      501.92      516.02     30.19 o 
  10   2   5       92.50       91.70     13.10 o 
  -6   3   5       39.35       36.75      8.60 o 
  -5   3   5        7.37        4.93      3.58 o 
  -4   3   5      136.22      141.16     14.89 o 
  -3   3   5        0.06        3.99      2.99 o 
  -2   3   5       10.68        9.13      2.39 o 
  -1   3   5       13.53       17.19      1.11 o 
   0   3   5      801.85      858.96     17.24 o 
   1   3   5      694.70      681.65     15.65 o 
   2   3   5        2.50        0.68      0.67 o 
   3   3   5      129.35      143.92     11.16 o 
   4   3   5     1036.97     1040.83     22.57 o 
   5   3   5       99.08      103.41      4.91 o 
   6   3   5        1.91        2.39      0.77 o 
   7   3   5        1.00        1.24      0.68 o 
   8   3   5        7.01        6.54      1.87 o 
   9   3   5      257.82      262.28     21.33 o 
  10   3   5      115.62      120.05     15.21 o 
  -5   4   5        6.14       11.13      5.30 o 
  -4   4   5      203.28      238.47     20.77 o 
  -3   4   5        2.12        1.52      2.23 o 
  -2   4   5       34.55       28.57      6.15 o 
  -1   4   5      248.16      231.21     16.30 o 
   0   4   5     1312.18     1367.19     22.91 o 
   1   4   5       16.17       20.94      2.29 o 
   2   4   5      924.08      859.53     17.95 o 
   3   4   5      471.40      477.92     23.77 o 
   4   4   5      531.17      559.00     16.84 o 
   5   4   5       26.00       20.91      2.38 o 
   6   4   5       11.16       12.89      5.73 o 
   7   4   5       98.05       94.55      5.81 o 
   8   4   5      217.45      221.00      7.15 o 
   9   4   5        1.26       -0.12      2.17 o 
  10   4   5       55.39       72.50     11.79 o 
  -5   5   5        0.44       -0.14      2.76 o 
  -4   5   5       41.78       51.10     10.04 o 
  -3   5   5       20.39       24.83      6.58 o 
  -2   5   5      105.47      122.34     13.58 o 
  -1   5   5      139.29      153.93     14.35 o 
   0   5   5      175.72      189.28     15.05 o 
   1   5   5     1358.29     1469.96     74.68 o 
   2   5   5       80.85       88.33      9.20 o 
   3   5   5        6.18        0.71      2.28 o 
   4   5   5     1634.91     1607.67     31.24 o 
   5   5   5        0.50        2.93      1.00 o 
   6   5   5       36.72       35.66      3.61 o 
   7   5   5      758.09      760.62     18.21 o 
   8   5   5       46.16       36.09      7.27 o 
   9   5   5        0.03        1.12      2.29 o 
  10   5   5        7.10        4.64      3.77 o 
  -4   6   5       98.38       96.41     14.38 o 
  -3   6   5        3.97        7.02      4.03 o 
  -2   6   5        8.01        6.63      3.91 o 
  -1   6   5      196.50      234.25     19.24 o 
   0   6   5        4.56        4.88      2.62 o 
   1   6   5        1.23        5.79      3.40 o 
   2   6   5      525.18      534.33     15.10 o 
   3   6   5      219.95       62.07    115.76 o 
   4   6   5      765.56      772.36     28.48 o 
   5   6   5        4.08        3.52      1.12 o 
   6   6   5     1465.26     1490.40     30.06 o 
   7   6   5       49.48       48.17      4.09 o 
   8   6   5        9.40        9.04      4.35 o 
   9   6   5       88.08      104.74     13.56 o 
  10   6   5       90.54       67.24     11.46 o 
  -3   7   5        3.04        4.90      4.09 o 
  -2   7   5      308.31      311.78     25.11 o 
  -1   7   5      148.02      145.20     16.16 o 
   0   7   5       52.29       49.50      9.00 o 
   1   7   5      320.57      327.23     22.28 o 
   2   7   5      103.21      112.15      8.22 o 
   3   7   5      134.13      130.53      6.88 o 
   4   7   5       38.59       47.10      6.45 o 
   5   7   5      884.97      887.30     18.79 o 
   6   7   5      168.50      159.19      8.31 o 
   7   7   5      202.63      209.79     10.09 o 
   8   7   5       10.70        6.57      3.80 o 
   9   7   5       14.26        5.43      3.90 o 
  10   7   5      211.22      244.39     22.30 o 
  -2   8   5       13.66       10.32      5.01 o 
  -1   8   5       37.94       44.75      9.67 o 
   0   8   5       29.25       36.58      8.45 o 
   1   8   5      221.40      209.77     19.04 o 
   2   8   5       47.68       52.17      6.31 o 
   3   8   5        3.03        3.98      1.55 o 
   4   8   5       22.30       15.86      4.20 o 
   5   8   5       61.97       66.08      8.49 o 
   6   8   5      132.86      128.12     21.74 o 
   7   8   5      397.06      402.60     13.45 o 
   8   8   5       26.34       25.00      6.53 o 
   9   8   5       15.23        7.86      4.60 o 
  10   8   5        0.70        5.43      3.75 o 
  -1   9   5      262.51      275.03     25.20 o 
   0   9   5        3.49       -4.75      3.17 o 
   1   9   5      246.72      252.00     22.40 o 
   2   9   5      295.40      272.51     22.63 o 
   3   9   5        1.71        2.69      1.37 o 
   4   9   5      278.29      286.77     16.93 o 
   5   9   5        2.42        4.13      2.47 o 
   6   9   5        3.61        2.52      2.61 o 
   7   9   5      416.90      442.66     31.67 o 
   8   9   5        4.61       10.46      4.53 o 
   9   9   5        8.55       14.83      5.68 o 
   1  10   5       79.38       84.57     13.81 o 
   2  10   5       16.75       10.04      5.28 o 
   3  10   5       24.62       22.08      6.78 o 
   4  10   5      118.92      102.75      8.29 o 
   5  10   5       39.74       45.59      7.62 o 
   6  10   5        6.38       12.02      4.26 o 
   7  10   5        4.44        4.34      3.04 o 
   8  10   5       30.40       32.48      7.58 o 
   9  10   5      303.50      312.84     25.10 o 
   2  11   5       53.31       83.99     14.05 o 
   3  11   5      112.20      125.65     16.96 o 
   4  11   5       48.31       43.15      9.86 o 
   5  11   5       81.59       86.95      8.29 o 
   6  11   5      229.55      229.59     18.26 o 
   7  11   5      197.85      180.37     17.09 o 
   8  11   5        7.51       12.44      5.03 o 
   6  12   5       75.35       85.73     11.15 o 
  -5 -10   6      356.42      412.99     29.71 o 
  -4 -10   6      196.36      169.76     14.69 o 
  -3 -10   6       24.52       21.26      4.22 o 
  -2 -10   6      162.53      149.55     10.54 o 
  -1 -10   6       22.95       19.16      5.64 o 
   0 -10   6      120.72      130.39     14.62 o 
   1 -10   6      287.03      283.43     22.88 o 
  -6  -9   6      121.81      134.93     16.69 o 
  -5  -9   6        5.05        7.11      4.38 o 
  -4  -9   6       14.48       17.09      2.99 o 
  -3  -9   6      456.31      481.31     17.67 o 
  -2  -9   6       58.48       55.05      5.97 o 
  -1  -9   6        7.72        5.60      3.23 o 
   0  -9   6      241.98      228.86     13.40 o 
   1  -9   6        4.24        2.44      2.46 o 
   2  -9   6        0.80        6.47      3.74 o 
   3  -9   6       87.13       63.61     11.35 o 
  -7  -8   6       35.07       43.88      9.71 o 
  -6  -8   6        5.20        3.31      3.10 o 
  -5  -8   6      260.44      269.43     12.95 o 
  -4  -8   6       18.53       17.44      4.31 o 
  -3  -8   6       60.75       66.99      5.86 o 
  -2  -8   6      404.38      442.05     16.13 o 
  -1  -8   6        0.20        4.78      2.02 o 
   0  -8   6       10.53       11.85      3.00 o 
   1  -8   6      402.36      430.34     23.21 o 
   2  -8   6        8.44        7.93      3.66 o 
   3  -8   6      139.33      148.90     16.40 o 
   4  -8   6       99.77      108.96     14.92 o 
  -7  -7   6        5.96        9.98      4.79 o 
  -6  -7   6        1.37       -5.39      3.59 o 
  -5  -7   6        2.21       -0.14      1.62 o 
  -4  -7   6       55.94       48.89      4.94 o 
  -3  -7   6       21.16       19.35      2.91 o 
  -2  -7   6       22.06       20.79      3.10 o 
  -1  -7   6       54.97       47.55      4.83 o 
   0  -7   6      202.63      219.22     11.23 o 
   1  -7   6       36.79       39.73      5.00 o 
   2  -7   6       20.67       16.43      4.77 o 
   3  -7   6      393.24      428.25     19.28 o 
   4  -7   6       75.56       65.17     10.97 o 
   5  -7   6        3.60        3.10      3.93 o 
  -8  -6   6        1.59        0.57      2.47 o 
  -7  -6   6       96.40       72.85     11.57 o 
  -6  -6   6       65.90       61.52     10.39 o 
  -5  -6   6       81.32      112.72     13.35 o 
  -4  -6   6      135.16      104.29      6.85 o 
  -3  -6   6       11.67       13.58      2.11 o 
  -2  -6   6        0.72        0.74      0.77 o 
  -1  -6   6       82.58       82.22      5.76 o 
   0  -6   6        0.32        1.10      1.06 o 
   1  -6   6      748.81      723.15     21.32 o 
   2  -6   6       22.37       24.24      3.96 o 
   3  -6   6      276.70      265.12     14.08 o 
   4  -6   6       59.43       64.71      7.43 o 
   5  -6   6      110.26      113.12     14.64 o 
   6  -6   6        0.00       -0.39      2.09 o 
  -8  -5   6       17.52       12.79      5.08 o 
  -7  -5   6      157.08      144.54     15.75 o 
  -6  -5   6      132.40      118.48     13.65 o 
  -5  -5   6      145.72      150.02     15.82 o 
  -4  -5   6        5.06        3.77      1.91 o 
  -3  -5   6      186.24      170.18      8.01 o 
  -2  -5   6      270.56      279.49      6.84 o 
  -1  -5   6      984.95      979.31     18.18 o 
   0  -5   6       90.11       77.39      4.73 o 
   1  -5   6      118.84      111.77      7.11 o 
   2  -5   6       28.33       35.66      4.52 o 
   3  -5   6     1265.85     1326.55     44.28 o 
   4  -5   6        9.46        7.06      2.73 o 
   5  -5   6      111.25      105.86      9.40 o 
   6  -5   6      262.82      300.88     24.74 o 
   7  -5   6        1.80        5.79      4.37 o 
  -8  -4   6       17.51       19.46      5.70 o 
  -7  -4   6      264.98      251.82     20.12 o 
  -6  -4   6      406.39      435.43     16.44 o 
  -5  -4   6       59.15       64.89      6.07 o 
  -4  -4   6      364.64      332.31     16.37 o 
  -3  -4   6       74.49       67.02      5.88 o 
  -2  -4   6      383.34      400.61     18.83 o 
  -1  -4   6       12.58       12.78      1.57 o 
   0  -4   6      408.95      447.89     10.59 o 
   1  -4   6      355.91      369.67     10.47 o 
   2  -4   6      230.41      227.42      9.98 o 
   3  -4   6      285.35      274.32     12.52 o 
   4  -4   6       33.95       45.97     10.18 o 
   5  -4   6        3.56        1.94      1.64 o 
   6  -4   6        0.77       -4.18      3.56 o 
   7  -4   6       20.19       23.07      7.45 o 
  -7  -3   6       25.97       17.84      5.17 o 
  -6  -3   6       36.68       29.21      4.23 o 
  -5  -3   6      451.41      432.46     13.00 o 
  -4  -3   6       55.71       55.67      6.53 o 
  -3  -3   6      233.06      226.38     11.38 o 
  -2  -3   6      176.27      171.88      6.64 o 
  -1  -3   6        2.42        3.54      2.08 o 
   0  -3   6     1169.28     1181.52     38.36 o 
   1  -3   6      116.23      111.07      5.56 o 
   2  -3   6       17.01       22.13      2.31 o 
   3  -3   6      125.04      129.48      5.55 o 
   4  -3   6      398.88      414.08     17.77 o 
   5  -3   6       69.48       82.66      9.04 o 
   6  -3   6      585.82      629.78     23.13 o 
   7  -3   6       17.93       11.71      4.80 o 
   8  -3   6       11.61        4.53      4.15 o 
  -7  -2   6       10.63        7.02      1.90 o 
  -6  -2   6       84.23      100.72      6.49 o 
  -5  -2   6        9.60        8.62      1.64 o 
  -4  -2   6       42.64       37.16      2.92 o 
  -3  -2   6      205.54      197.23     11.28 o 
  -2  -2   6       69.51       86.79      5.45 o 
  -1  -2   6       25.40       21.51      4.43 o 
   0  -2   6      266.61      260.59     15.79 o 
   1  -2   6      483.71      507.23     11.27 o 
   2  -2   6      158.50      160.48      5.67 o 
   3  -2   6       29.46       23.11      1.98 o 
   4  -2   6      143.54      151.69      6.33 o 
   5  -2   6      161.60      145.11      7.63 o 
   6  -2   6      328.03      322.55     15.24 o 
   7  -2   6      168.56      176.64     18.09 o 
   8  -2   6      255.34      251.38     23.38 o 
  -7  -1   6        1.03        2.38      1.97 o 
  -6  -1   6      109.15      108.12      6.78 o 
  -5  -1   6      191.49      197.02      8.72 o 
  -4  -1   6        0.20       -0.28      1.11 o 
  -3  -1   6      120.69      119.69      5.67 o 
  -2  -1   6      343.48      374.84     10.14 o 
  -1  -1   6        9.39        8.91      1.34 o 
   0  -1   6      779.97      761.06     28.64 o 
   1  -1   6        1.63        1.98      2.14 o 
   2  -1   6       10.00       13.33      1.90 o 
   3  -1   6      809.86      804.07     13.80 o 
   4  -1   6     1133.75     1177.81     17.16 o 
   5  -1   6      258.23      270.12      8.70 o 
   6  -1   6      439.92      460.79     17.58 o 
   7  -1   6      490.44      488.83     19.43 o 
   8  -1   6        1.43        1.78      2.51 o 
   9  -1   6      190.52      200.31     21.87 o 
  -7   0   6        2.09       -0.02      2.45 o 
  -6   0   6       33.69       33.74      4.18 o 
  -5   0   6       43.13       45.89      4.22 o 
  -4   0   6        3.32        2.89      1.02 o 
  -3   0   6      104.45      117.12      5.05 o 
  -2   0   6        0.00        0.19      1.26 o 
  -1   0   6       57.30       69.01      5.32 o 
   0   0   6     3132.44     3215.56     61.70 o 
   1   0   6      208.51      201.15     17.71 o 
   2   0   6      236.86      232.95      7.10 o 
   3   0   6      224.20      218.29      7.51 o 
   4   0   6      598.42      647.12     24.30 o 
   5   0   6      727.84      685.53     14.20 o 
   6   0   6      892.99      872.55     19.54 o 
   7   0   6      529.30      541.52     22.77 o 
   8   0   6      285.92      303.13     24.46 o 
   9   0   6      434.28      448.32     32.32 o 
  -6   1   6        2.86        3.34      2.58 o 
  -5   1   6        0.31        1.58      4.47 o 
  -4   1   6       69.62       59.93      5.13 o 
  -3   1   6       26.86       22.55      2.46 o 
  -2   1   6      703.63      664.35     17.82 o 
  -1   1   6      138.81      130.11      8.89 o 
   0   1   6      283.84      275.02     11.90 o 
   1   1   6     1289.75     1292.85     35.95 o 
   2   1   6      488.08      551.06     14.75 o 
   3   1   6      688.00      704.33     14.60 o 
   4   1   6       28.85       25.54      3.21 o 
   5   1   6       93.85       96.59      4.77 o 
   6   1   6      742.09      719.34     14.76 o 
   7   1   6     1065.43     1053.13     37.29 o 
   8   1   6        3.53        3.29      1.68 o 
   9   1   6      183.14      164.79     16.97 o 
  10   1   6        3.98        4.11      3.04 o 
  -6   2   6      405.78      387.85     28.44 o 
  -5   2   6        9.76       11.24      4.69 o 
  -4   2   6        2.08        3.11      2.43 o 
  -3   2   6       86.95      109.49      7.42 o 
  -2   2   6       39.90       40.37      2.98 o 
  -1   2   6       18.61       18.62      4.05 o 
   0   2   6      233.60      218.10      8.17 o 
   1   2   6       13.00       14.27      2.04 o 
   2   2   6      175.74      150.22     23.81 o 
   3   2   6      148.03      140.47      6.17 o 
   4   2   6       70.71       61.51      3.61 o 
   5   2   6      334.28      332.15      8.98 o 
   6   2   6      293.99      309.91      8.93 o 
   7   2   6       55.09       55.88      5.27 o 
   8   2   6      334.44      325.90     11.03 o 
   9   2   6       27.92       23.33      6.51 o 
  10   2   6       21.66       16.65      5.68 o 
  -5   3   6        0.05        2.09      3.02 o 
  -4   3   6        1.70        4.31      3.03 o 
  -3   3   6       10.21       13.67      4.29 o 
  -2   3   6        0.30        0.43      0.36 o 
  -1   3   6      878.36      935.20     24.48 o 
   0   3   6       73.24       78.96      5.43 o 
   1   3   6       82.81       87.62      6.53 o 
   2   3   6        2.49        5.50      1.54 o 
   3   3   6       53.40       47.14      3.45 o 
   4   3   6       22.35       20.41      2.89 o 
   5   3   6      367.82      366.84      8.50 o 
   6   3   6       77.09       75.78      4.17 o 
   7   3   6       82.12       78.63      5.04 o 
   8   3   6      135.74      135.28      6.53 o 
   9   3   6       13.03       12.79      4.90 o 
  10   3   6       32.00       37.14      8.28 o 
  -5   4   6       84.53       84.78     13.16 o 
  -4   4   6      169.72      170.39     17.68 o 
  -3   4   6      280.60      335.86     23.39 o 
  -2   4   6        7.48        3.89      3.34 o 
  -1   4   6       42.76       47.85      7.56 o 
   0   4   6      130.29      143.07     10.51 o 
   1   4   6        6.33        5.72      1.44 o 
   2   4   6      896.89      981.50     29.01 o 
   3   4   6     1021.52      980.02     21.99 o 
   4   4   6       44.15       49.42      4.54 o 
   5   4   6       76.14       67.21      4.52 o 
   6   4   6       88.31       85.18      8.02 o 
   7   4   6        0.97       -0.42      1.32 o 
   8   4   6      208.39      222.60     10.14 o 
   9   4   6       80.29       90.17     12.44 o 
  10   4   6        0.73       -6.22      4.18 o 
  -4   5   6       43.68       47.25     10.10 o 
  -3   5   6      174.21      157.76     17.00 o 
  -2   5   6       23.96       21.58      6.16 o 
  -1   5   6      177.27      178.35     15.82 o 
   0   5   6       93.84      106.07     11.53 o 
   1   5   6       89.04       93.11      7.77 o 
   2   5   6       26.54       22.99      2.56 o 
   3   5   6      945.00      793.71    199.48 o 
   4   5   6        4.42        6.20      1.84 o 
   5   5   6      181.91      170.59      7.35 o 
   6   5   6       88.85      105.03      6.77 o 
   7   5   6       30.83       31.58      3.62 o 
   8   5   6      346.03      345.62     12.19 o 
   9   5   6      396.75      407.71     27.23 o 
  10   5   6       32.99       40.35      9.17 o 
  -4   6   6        4.31        2.38      3.18 o 
  -3   6   6       16.70       25.86      7.24 o 
  -2   6   6      392.84      370.80     26.36 o 
  -1   6   6       33.42       40.66      8.47 o 
   0   6   6      230.25      238.84     18.78 o 
   1   6   6        4.98        9.16      3.92 o 
   2   6   6      120.54      131.08      5.40 o 
   3   6   6     1029.89     1031.05     29.19 o 
   4   6   6        6.73        7.92      2.15 o 
   5   6   6        8.42        9.30      2.75 o 
   6   6   6     1503.09     1482.76     31.35 o 
   7   6   6      185.87      195.38      9.25 o 
   8   6   6        3.44        7.70      3.22 o 
   9   6   6      231.58      220.68     19.96 o 
  10   6   6      162.72      140.19     16.67 o 
  -3   7   6       77.18       88.81     14.17 o 
  -2   7   6       67.52       61.19     11.38 o 
  -1   7   6       45.65       43.05      8.89 o 
   0   7   6      309.83      308.08     23.18 o 
   1   7   6        0.34        3.49      3.34 o 
   2   7   6       87.45       94.93      5.95 o 
   3   7   6       75.56       90.65      5.73 o 
   4   7   6      385.61      375.61     19.14 o 
   5   7   6     1781.67     1748.88     37.34 o 
   6   7   6      311.51      308.62     21.10 o 
   7   7   6       52.43       55.75      4.99 o 
   8   7   6      306.23      344.16     24.10 o 
   9   7   6       40.19       32.83      7.65 o 
  10   7   6       35.01       28.71      7.74 o 
  -2   8   6       46.49       42.07     10.12 o 
  -1   8   6       17.06       12.36      5.40 o 
   0   8   6      299.70      254.81     22.38 o 
   1   8   6        9.22        4.81      3.09 o 
   2   8   6       15.63       18.35      2.53 o 
   3   8   6        7.37        7.28      1.95 o 
   4   8   6       56.34       57.76      5.14 o 
   5   8   6      147.85      161.78     13.42 o 
   6   8   6       21.89       25.88      5.20 o 
   7   8   6      359.95      368.46     13.96 o 
   8   8   6       89.80       92.10     12.34 o 
   9   8   6      144.08      157.17     17.10 o 
  10   8   6       23.65       23.43      6.88 o 
   0   9   6        1.25        0.27      1.86 o 
   1   9   6        0.47        1.49      2.96 o 
   2   9   6      112.39      117.88     15.06 o 
   3   9   6       64.97       71.12      6.10 o 
   4   9   6       46.65       51.01      7.07 o 
   5   9   6      160.60      164.22     13.84 o 
   6   9   6       31.79       32.70      4.40 o 
   7   9   6       56.98       64.42      6.12 o 
   8   9   6       58.74       64.51     10.65 o 
   9   9   6        0.55       -2.36      3.37 o 
   1  10   6        1.41       11.53      5.67 o 
   2  10   6       46.64       56.18     11.16 o 
   3  10   6       49.16       73.77     12.47 o 
   4  10   6       22.71       23.69      3.96 o 
   5  10   6       21.26       10.76      3.62 o 
   6  10   6        8.04        6.29      2.92 o 
   7  10   6       32.67       35.58      7.61 o 
   8  10   6       33.33       38.94      8.40 o 
   9  10   6        6.86       11.98      5.79 o 
   3  11   6       24.74       15.40      6.54 o 
   4  11   6        7.72        3.81      4.13 o 
   5  11   6        1.71        6.76      4.30 o 
   6  11   6       27.88       27.31      6.31 o 
   7  11   6       24.40       25.91      6.63 o 
   8  11   6        6.33       11.88      5.04 o 
  -3 -10   7       11.80       14.09      4.88 o 
  -2 -10   7        1.02       -5.12      3.41 o 
  -1 -10   7      551.73      551.98     32.41 o 
  -5  -9   7       55.23       64.50     11.74 o 
  -4  -9   7       56.10       66.88      9.16 o 
  -3  -9   7        2.07        0.01      1.99 o 
  -2  -9   7      114.99       99.84     12.27 o 
  -1  -9   7       17.53       20.43      3.92 o 
   0  -9   7        1.24        4.77      2.12 o 
   1  -9   7      212.43      219.71     13.71 o 
   2  -9   7       43.18       35.59      8.06 o 
  -6  -8   7       35.34       26.34      7.68 o 
  -5  -8   7       93.97       96.19     13.78 o 
  -4  -8   7       65.06       60.88      8.26 o 
  -3  -8   7       11.25       11.15      3.80 o 
  -2  -8   7       34.91       46.29      4.86 o 
  -1  -8   7      467.10      492.54     17.69 o 
   0  -8   7       52.39       44.83      5.41 o 
   1  -8   7       86.72       88.72      8.04 o 
   2  -8   7      168.41      152.03     11.31 o 
   3  -8   7       74.62       74.82     11.35 o 
   4  -8   7       37.65       24.42      7.34 o 
  -7  -7   7        3.14        4.00      3.15 o 
  -6  -7   7        0.65       -5.15      3.44 o 
  -5  -7   7      127.62      134.16     12.13 o 
  -4  -7   7      231.25      240.02     16.34 o 
  -3  -7   7        7.85        5.17      2.93 o 
  -2  -7   7      262.85      255.41     10.79 o 
  -1  -7   7       11.10       13.46      3.13 o 
   0  -7   7      139.65      141.08      8.80 o 
   1  -7   7      398.81      426.45     16.99 o 
   2  -7   7        7.34        5.09      2.39 o 
   3  -7   7        0.50        2.58      1.68 o 
   4  -7   7      754.40      752.91     38.45 o 
   5  -7   7       25.22       40.09      9.46 o 
  -7  -6   7      133.63      153.53     17.50 o 
  -6  -6   7       26.74       22.58      6.79 o 
  -5  -6   7       74.20       72.00      7.41 o 
  -4  -6   7      625.92      662.11     28.15 o 
  -3  -6   7       30.69       28.14      2.45 o 
  -2  -6   7       15.29       13.61      1.83 o 
  -1  -6   7       41.75       41.48      4.51 o 
   0  -6   7       37.44       31.31      3.70 o 
   1  -6   7       40.65       26.48      3.77 o 
   2  -6   7       47.75       29.36      4.23 o 
   3  -6   7        5.35        2.34      1.93 o 
   4  -6   7        3.43        0.21      1.79 o 
   5  -6   7      145.38      180.46     18.30 o 
   6  -6   7      112.36      105.00     15.16 o 
  -7  -5   7      112.63      102.29     13.89 o 
  -6  -5   7       67.29       61.01     10.55 o 
  -5  -5   7        0.89        0.91      2.01 o 
  -4  -5   7      408.46      412.55     21.63 o 
  -3  -5   7        0.20       -0.14      1.83 o 
  -2  -5   7     2131.56     2154.66     39.23 o 
  -1  -5   7     1486.85     1504.89     27.18 o 
   0  -5   7      149.32      158.33      9.69 o 
   1  -5   7      281.33      296.38     11.64 o 
   2  -5   7      346.72      316.57     10.51 o 
   3  -5   7        0.29        0.70      1.01 o 
   4  -5   7      275.53      318.60     15.70 o 
   5  -5   7       75.11       73.64      7.92 o 
   6  -5   7       47.29       45.36      9.27 o 
   7  -5   7      293.65      299.15     26.32 o 
  -7  -4   7       26.26       17.87      5.54 o 
  -6  -4   7        1.01        0.98      1.70 o 
  -5  -4   7       36.95       41.25      5.10 o 
  -4  -4   7      201.19      163.46      8.34 o 
  -3  -4   7       67.96       70.09      6.70 o 
  -2  -4   7      110.49      116.64      7.97 o 
  -1  -4   7      409.22      392.05     19.96 o 
   0  -4   7      107.36      114.65      4.50 o 
   1  -4   7      162.62      169.11      9.48 o 
   2  -4   7      217.40      194.39      7.45 o 
   3  -4   7      448.04      445.15     16.36 o 
   4  -4   7      183.12      161.15     13.04 o 
   5  -4   7        6.15        1.21      3.83 o 
   6  -4   7      313.84      348.08     17.78 o 
   7  -4   7        4.01        7.37      5.17 o 
  -7  -3   7      187.15      186.26     17.10 o 
  -6  -3   7       70.60       62.84      6.47 o 
  -5  -3   7      218.15      237.25     15.72 o 
  -4  -3   7      209.15      225.38     19.79 o 
  -3  -3   7       20.97       18.45      2.48 o 
  -2  -3   7      734.42      688.19     28.62 o 
  -1  -3   7       10.46       11.54      2.48 o 
   0  -3   7      138.82      137.37     10.63 o 
   1  -3   7     2432.12     2343.94     32.49 o 
   2  -3   7      858.52      875.06     16.28 o 
   3  -3   7        6.52        2.40      2.55 o 
   4  -3   7      624.00      612.51     22.75 o 
   5  -3   7       65.21       58.86      6.36 o 
   6  -3   7        0.67        1.10      2.52 o 
   7  -3   7      310.34      324.26     23.51 o 
   8  -3   7       37.90       32.54      9.01 o 
  -6  -2   7        2.73        2.97      1.45 o 
  -5  -2   7       28.59       25.55      3.26 o 
  -4  -2   7       45.73       41.04      3.77 o 
  -3  -2   7        3.30        3.78      1.31 o 
  -2  -2   7      301.27      311.54      9.49 o 
  -1  -2   7      118.74      119.37      7.93 o 
   0  -2   7       65.51       67.60      5.82 o 
   1  -2   7      758.13      798.22     31.63 o 
   2  -2   7      142.83      145.16      5.15 o 
   3  -2   7     1436.26     1419.75     19.13 o 
   4  -2   7      225.08      216.10     10.79 o 
   5  -2   7      229.72      215.57      9.44 o 
   6  -2   7      120.27      115.36      9.08 o 
   7  -2   7        3.48        3.41      2.10 o 
   8  -2   7       21.88       26.96      7.64 o 
  -6  -1   7       40.65       35.59      4.11 o 
  -5  -1   7      108.71      114.98      8.78 o 
  -4  -1   7      229.59      225.72      7.80 o 
  -3  -1   7        1.11        1.02      0.72 o 
  -2  -1   7      732.25      761.26     14.05 o 
  -1  -1   7       85.32       70.43      3.32 o 
   0  -1   7       12.99        8.87      3.11 o 
   1  -1   7      177.49      176.04     13.63 o 
   2  -1   7      598.52      639.12     15.20 o 
   3  -1   7       87.86       91.92      5.05 o 
   4  -1   7      674.95      659.22     13.56 o 
   5  -1   7      444.30      438.54     13.29 o 
   6  -1   7        4.29        5.63      2.29 o 
   7  -1   7       10.83        8.45      2.86 o 
   8  -1   7       67.15       74.11      7.90 o 
   9  -1   7       31.58       34.95      9.33 o 
  -6   0   7      111.62      112.29      9.59 o 
  -5   0   7      257.29      287.48     11.09 o 
  -4   0   7       97.05      103.74      5.37 o 
  -3   0   7       82.29       70.27      4.79 o 
  -2   0   7       78.13       83.93      4.61 o 
  -1   0   7       23.65       22.91      3.44 o 
   0   0   7      937.80      938.08     26.49 o 
   1   0   7        5.06        1.13      0.53 o 
   2   0   7      220.17      236.32      8.48 o 
   3   0   7      683.51      700.17     13.39 o 
   4   0   7      807.47      883.08     18.43 o 
   5   0   7      757.83      767.24     21.67 o 
   6   0   7      121.00      119.75      8.61 o 
   7   0   7      107.81      114.54      8.84 o 
   8   0   7       27.08       27.98      4.80 o 
   9   0   7       24.13       30.21      8.57 o 
  -6   1   7       25.86       29.73      6.15 o 
  -5   1   7        1.91        1.46      1.98 o 
  -4   1   7      636.63      634.65     20.57 o 
  -3   1   7        8.37        4.63      1.21 o 
  -2   1   7        0.67       -0.06      0.77 o 
  -1   1   7      107.26      103.82     16.45 o 
   0   1   7       14.57       17.71      2.81 o 
   1   1   7      141.78      182.34      7.21 o 
   2   1   7       20.10       24.30      3.48 o 
   3   1   7      102.07       97.74      5.14 o 
   4   1   7      527.85      537.84     13.11 o 
   5   1   7       15.12       14.61      2.65 o 
   6   1   7      266.87      268.54     10.08 o 
   7   1   7       16.49       13.00      2.85 o 
   8   1   7        1.59        0.63      2.45 o 
   9   1   7      394.68      404.29     27.75 o 
  -5   2   7      261.12      245.89     20.88 o 
  -4   2   7        5.03        8.48      4.15 o 
  -3   2   7      114.07      123.52      6.71 o 
  -2   2   7     1414.75     1352.21     74.29 o 
  -1   2   7      256.38      254.06     11.49 o 
   0   2   7      169.00      176.97      8.48 o 
   1   2   7     2941.52     1735.42   1442.48 o 
   2   2   7        4.16        3.89      1.50 o 
   3   2   7      241.31      220.35     14.49 o 
   4   2   7      304.64      273.99      8.20 o 
   5   2   7       10.24       11.56      2.04 o 
   6   2   7      849.44      814.49     17.85 o 
   7   2   7      692.77      667.73     27.73 o 
   8   2   7       86.77       82.71      8.11 o 
   9   2   7      262.69      256.55     16.98 o 
  10   2   7       19.68       17.16      6.43 o 
  -5   3   7        0.03        2.71      2.78 o 
  -4   3   7       77.82       84.77     12.11 o 
  -3   3   7       42.31       56.84      9.14 o 
  -2   3   7      611.61      620.85     10.95 o 
  -1   3   7      540.34      560.36     14.42 o 
   0   3   7      143.26      158.13      7.31 o 
   1   3   7       54.20       57.46      5.99 o 
   2   3   7        0.86        0.70      1.42 o 
   3   3   7     1167.97     1236.47     39.66 o 
   4   3   7        0.01        0.27      1.01 o 
   5   3   7        1.38        0.38      0.77 o 
   6   3   7       69.05       57.78      4.32 o 
   7   3   7       16.46       15.79      2.35 o 
   8   3   7        1.77        1.39      1.13 o 
   9   3   7      161.23      151.60      9.58 o 
  10   3   7       53.51       41.37      9.18 o 
  -4   4   7        7.09        4.16      3.74 o 
  -3   4   7       38.28       38.83      7.93 o 
  -2   4   7      117.38      133.05     13.85 o 
  -1   4   7      485.53      474.82     25.32 o 
   0   4   7       45.42       39.81      3.51 o 
   1   4   7     1780.88     1773.84     32.78 o 
   2   4   7        2.04        0.83      0.68 o 
   3   4   7       36.11       37.89      6.21 o 
   4   4   7      566.43      561.35     14.26 o 
   5   4   7       13.66       14.76      2.22 o 
   6   4   7      201.54      194.07      9.96 o 
   7   4   7      217.16      195.09     10.06 o 
   8   4   7       37.92       38.19     11.91 o 
   9   4   7       91.39       99.66     13.30 o 
  10   4   7        7.14        5.46      4.05 o 
  -4   5   7      160.47      150.40     17.82 o 
  -3   5   7       17.94       20.97      6.53 o 
  -2   5   7       45.67       51.60      9.35 o 
  -1   5   7      111.63      112.02     12.82 o 
   0   5   7       37.31       31.00      6.37 o 
   1   5   7       10.72       12.10      2.00 o 
   2   5   7      305.25      305.31     11.44 o 
   3   5   7     1021.16     1011.22     24.38 o 
   4   5   7        5.34        3.77      1.32 o 
   5   5   7       44.31       46.35      4.02 o 
   6   5   7      442.86      444.55     15.61 o 
   7   5   7      106.44       97.56     15.99 o 
   8   5   7      140.58      154.54      8.69 o 
   9   5   7       27.16       28.44      7.39 o 
  10   5   7       61.04       52.79     10.42 o 
  -3   6   7       14.46        7.78      4.89 o 
  -2   6   7      251.15      267.75     22.66 o 
  -1   6   7       66.95       53.43      9.51 o 
   0   6   7       25.27       28.52      6.87 o 
   1   6   7      311.10      298.97     20.83 o 
   2   6   7        4.53        8.38      3.32 o 
   3   6   7      909.71      850.55     20.36 o 
   4   6   7       14.72       17.11      2.46 o 
   5   6   7      452.34      434.86     15.65 o 
   6   6   7      457.60      458.52     16.22 o 
   7   6   7      104.94      103.69      7.23 o 
   8   6   7        9.37       10.16      2.28 o 
   9   6   7      155.77      152.76     16.72 o 
  10   6   7        5.07        8.57      4.50 o 
  -2   7   7       16.04       22.01      7.54 o 
  -1   7   7        0.05        1.52      2.38 o 
   0   7   7      178.45      169.31     17.36 o 
   1   7   7       71.39       76.24     11.26 o 
   2   7   7       44.92       31.65      7.20 o 
   3   7   7      590.97      603.85     15.98 o 
   4   7   7      158.25      156.02      9.28 o 
   5   7   7      119.75      122.66      8.21 o 
   6   7   7      400.83      401.78     15.38 o 
   7   7   7        0.58        8.20      2.27 o 
   8   7   7       50.12       48.90      4.82 o 
   9   7   7      312.19      306.51     24.03 o 
  10   7   7       26.31       30.94      8.55 o 
  -1   8   7       74.75       55.41     11.42 o 
   0   8   7      102.98       89.06     13.37 o 
   1   8   7       76.42       80.73     12.35 o 
   2   8   7        3.52        3.13      2.49 o 
   3   8   7       10.52       14.48      2.73 o 
   4   8   7       90.79       90.33      6.55 o 
   5   8   7        5.50        2.89      1.88 o 
   6   8   7        8.20        8.73      3.89 o 
   7   8   7       12.98       13.79      2.84 o 
   8   8   7      682.61      683.59     35.47 o 
   9   8   7       31.68       40.97      9.10 o 
  10   8   7        0.44        2.24      2.10 o 
   0   9   7      245.69      265.63     24.68 o 
   1   9   7      139.98      135.99     17.12 o 
   2   9   7       10.35        6.35      3.85 o 
   3   9   7       73.90       85.57     12.77 o 
   4   9   7       13.40       13.65      3.11 o 
   5   9   7      195.23      220.72     16.02 o 
   6   9   7      136.53      135.79      9.28 o 
   7   9   7       59.80       55.90      5.83 o 
   8   9   7      124.04      112.62     13.93 o 
   9   9   7       95.64      105.38     14.30 o 
   2  10   7       52.97       79.89     13.57 o 
   3  10   7      109.67      147.35     17.76 o 
   4  10   7       27.27       25.48      7.41 o 
   5  10   7        0.61        0.25      1.69 o 
   6  10   7       19.41       20.33      6.75 o 
   7  10   7       22.48       25.79      6.33 o 
   8  10   7       57.68       75.96     11.69 o 
   9  10   7        8.77        8.18      4.71 o 
   5  11   7      103.79      109.52     16.05 o 
   6  11   7      331.83      327.82     16.64 o 
   7  11   7       13.68       10.69      4.17 o 
  -3 -10   8      189.29      178.86     17.01 o 
  -2 -10   8        1.25        2.12      2.74 o 
  -1 -10   8       18.11       13.22      5.30 o 
  -4  -9   8       85.34       70.25      9.72 o 
  -3  -9   8       14.27       15.17      4.91 o 
  -2  -9   8       21.99       19.07      5.85 o 
  -1  -9   8      226.79      255.18     21.22 o 
   0  -9   8        1.11        0.59      2.56 o 
   1  -9   8       12.19        7.50      4.42 o 
  -5  -8   8        4.74        3.75      3.92 o 
  -4  -8   8       68.48       56.49      8.39 o 
  -3  -8   8      254.62      264.08     19.14 o 
  -2  -8   8       34.97       35.36      7.35 o 
  -1  -8   8        8.06        4.57      3.09 o 
   0  -8   8      131.42      162.39     16.50 o 
   1  -8   8        5.99        5.61      3.95 o 
   2  -8   8      169.37      183.64     12.38 o 
   3  -8   8      107.95      125.42     10.84 o 
  -6  -7   8       11.78       25.90      7.30 o 
  -5  -7   8        1.15        0.63      3.27 o 
  -4  -7   8      427.93      463.06     24.60 o 
  -3  -7   8       66.98       68.09      9.45 o 
  -2  -7   8       21.40       21.76      5.46 o 
  -1  -7   8      273.35      272.84     19.95 o 
   0  -7   8       79.29       71.93      6.02 o 
   1  -7   8       12.60       10.04      2.63 o 
   2  -7   8      521.88      531.29     20.35 o 
   3  -7   8        1.57        2.43      1.72 o 
   4  -7   8       35.83       35.82      5.99 o 
  -6  -6   8       87.78      100.54     13.98 o 
  -5  -6   8       18.10       21.94      3.94 o 
  -4  -6   8       90.97       97.01     10.79 o 
  -3  -6   8        1.02        0.65      1.94 o 
  -2  -6   8        0.15        2.25      2.44 o 
  -1  -6   8       49.11       48.76      3.81 o 
   0  -6   8      535.96      533.98     15.61 o 
   1  -6   8      155.40      166.10      9.24 o 
   2  -6   8       63.30       59.28      6.12 o 
   3  -6   8      245.80      225.37     12.96 o 
   4  -6   8       98.89       92.09      9.34 o 
   5  -6   8      107.74      119.99     10.65 o 
  -6  -5   8      230.74      247.31     21.42 o 
  -5  -5   8        2.14        3.84      1.87 o 
  -4  -5   8       90.78      103.78     11.15 o 
  -3  -5   8        0.38       -3.55      2.36 o 
  -2  -5   8       11.49       11.35      3.88 o 
  -1  -5   8       21.54       20.60      5.26 o 
   0  -5   8       47.48       46.61      2.99 o 
   1  -5   8       67.16       65.14      6.26 o 
   2  -5   8      516.26      530.80     17.57 o 
   3  -5   8       29.11       24.02      3.07 o 
   4  -5   8      142.47      138.66     10.23 o 
   5  -5   8      467.62      493.56     21.21 o 
   6  -5   8       19.60       22.05      4.91 o 
  -6  -4   8       17.80       25.95      6.85 o 
  -5  -4   8      121.02      132.30      9.54 o 
  -4  -4   8      221.46      207.62     15.95 o 
  -3  -4   8      106.26      127.13     12.35 o 
  -2  -4   8       47.99       40.36      6.86 o 
  -1  -4   8      386.79      388.48     22.25 o 
   0  -4   8      182.56      179.95     14.93 o 
   1  -4   8       62.68       63.72      3.93 o 
   2  -4   8       65.56       61.50      4.34 o 
   3  -4   8      353.51      336.78     10.98 o 
   4  -4   8       21.44       12.58      2.37 o 
   5  -4   8       19.94       15.90      3.52 o 
   6  -4   8       36.23       31.80      9.10 o 
   7  -4   8      382.09      396.67     20.24 o 
  -6  -3   8       83.01       81.17      7.72 o 
  -5  -3   8        7.30        6.51      3.04 o 
  -4  -3   8      616.70      593.26     28.94 o 
  -3  -3   8      180.30      185.20     13.61 o 
  -2  -3   8       13.07       12.65      3.61 o 
  -1  -3   8      375.83      380.98     21.78 o 
   0  -3   8       24.96       20.42      5.12 o 
   1  -3   8      437.75      431.91     23.45 o 
   2  -3   8       97.91       96.31      4.30 o 
   3  -3   8        3.71        0.90      1.42 o 
   4  -3   8        5.19        6.11      2.29 o 
   5  -3   8      727.58      762.51     24.60 o 
   6  -3   8       38.13       33.23      5.40 o 
   7  -3   8       48.90       72.96      8.12 o 
   8  -3   8       74.24       48.69     10.58 o 
  -6  -2   8       34.09       36.10      5.17 o 
  -5  -2   8       18.46       18.81      3.70 o 
  -4  -2   8       51.88       67.92      6.68 o 
  -3  -2   8        9.76        9.69      1.93 o 
  -2  -2   8      508.05      474.05     24.99 o 
  -1  -2   8      220.03      201.65     15.49 o 
   0  -2   8      254.00      253.44     17.29 o 
   1  -2   8      504.50      493.57     24.88 o 
   2  -2   8       41.17       39.50      3.15 o 
   3  -2   8      544.79      538.16     15.98 o 
   4  -2   8      108.17      116.52      7.92 o 
   5  -2   8       46.32       49.89      4.52 o 
   6  -2   8        6.45       12.44      3.20 o 
   7  -2   8       87.71      106.35     13.33 o 
   8  -2   8        6.94       10.60      3.51 o 
  -6  -1   8      105.47       90.98     12.34 o 
  -5  -1   8        2.04       -0.07      1.09 o 
  -4  -1   8        0.85        1.52      1.06 o 
  -3  -1   8      120.45      122.59      5.80 o 
  -2  -1   8       74.09       71.76      4.76 o 
  -1  -1   8       23.58       15.31      4.33 o 
   0  -1   8       70.61       69.90      8.93 o 
   1  -1   8        0.24        0.08      0.85 o 
   2  -1   8      776.25      803.86     26.20 o 
   3  -1   8      138.25      140.96      7.34 o 
   4  -1   8       38.88       37.35      5.00 o 
   5  -1   8        4.03       -0.58      1.97 o 
   6  -1   8       68.56       75.55      7.16 o 
   7  -1   8      129.15      143.27     10.51 o 
   8  -1   8      367.51      388.43     18.66 o 
   9  -1   8        0.29       -6.27      4.18 o 
  -6   0   8       40.00       24.38      6.79 o 
  -5   0   8      143.76      138.88     10.26 o 
  -4   0   8      125.73      149.26      9.47 o 
  -3   0   8       26.40       22.76      2.85 o 
  -2   0   8       21.05       22.87      3.13 o 
  -1   0   8     1099.20     1088.65     23.18 o 
   0   0   8       18.44       18.79      1.96 o 
   1   0   8      129.07      125.43      3.65 o 
   2   0   8      276.56      279.68      7.49 o 
   3   0   8      272.62      269.06      8.00 o 
   4   0   8      201.69       54.38     94.79 o 
   5   0   8     1005.12      983.81     36.73 o 
   6   0   8      212.82      228.97     16.65 o 
   7   0   8      268.02      285.37     19.33 o 
   8   0   8      177.99      191.29     16.37 o 
   9   0   8      203.55      192.35     16.89 o 
  -5   1   8        0.09        3.07      1.91 o 
  -4   1   8       46.87       42.93      5.68 o 
  -3   1   8      153.92      153.71      8.79 o 
  -2   1   8       14.96       10.67      2.55 o 
  -1   1   8       61.43       55.78      4.97 o 
   0   1   8      140.56      154.90      7.61 o 
   1   1   8       90.35       91.62      5.45 o 
   2   1   8      332.11      316.88     26.31 o 
   3   1   8       91.12       93.59      4.65 o 
   4   1   8       89.08       94.11      7.13 o 
   5   1   8      439.56      422.04     37.23 o 
   6   1   8        3.76        7.00      3.06 o 
   7   1   8       57.29       59.71      8.19 o 
   8   1   8      185.26      199.74     15.67 o 
   9   1   8      251.35      232.29     17.67 o 
  -5   2   8        0.10        2.80      1.94 o 
  -4   2   8       34.15       41.92      7.93 o 
  -3   2   8       31.63       34.97      3.50 o 
  -2   2   8      167.40      156.44     14.77 o 
  -1   2   8      317.96      330.41     13.66 o 
   0   2   8       80.56       77.80      5.98 o 
   1   2   8        0.97        0.10      1.64 o 
   2   2   8      310.56      312.06     19.11 o 
   3   2   8       44.64       41.95      4.62 o 
   4   2   8       73.55       71.77      4.30 o 
   5   2   8      349.91      339.94     13.99 o 
   6   2   8      331.04      330.88     13.78 o 
   7   2   8      527.69      592.17     20.15 o 
   8   2   8        2.58        1.19      2.07 o 
   9   2   8        8.50       10.61      2.97 o 
  10   2   8       96.49      103.68     14.69 o 
  -4   3   8       26.22       28.97      7.31 o 
  -3   3   8        1.11        3.31      2.71 o 
  -2   3   8      626.10      660.14     16.24 o 
  -1   3   8       67.07       82.02      5.34 o 
   0   3   8      108.92      106.40      5.66 o 
   1   3   8      208.68      217.73     10.32 o 
   2   3   8       26.46       34.19      4.11 o 
   3   3   8      254.75      256.27     17.11 o 
   4   3   8       95.64       92.90      7.06 o 
   5   3   8      355.42      306.69     16.37 o 
   6   3   8      139.85      133.67      7.11 o 
   7   3   8      198.25      195.46      8.78 o 
   8   3   8      182.50      181.95     10.68 o 
   9   3   8      238.31      245.71     12.91 o 
  10   3   8       39.93       47.45     10.06 o 
  -4   4   8      335.61      330.14     25.78 o 
  -3   4   8        7.47        4.08      3.09 o 
  -2   4   8        0.57       -0.36      2.53 o 
  -1   4   8      170.88      184.63      5.98 o 
   0   4   8      868.59      900.59     20.46 o 
   1   4   8     1099.15     1126.14     24.63 o 
   2   4   8       81.67       83.73      5.22 o 
   3   4   8      330.66      277.95     18.45 o 
   4   4   8       32.86       25.68      3.72 o 
   5   4   8      171.17      180.71     10.01 o 
   6   4   8       25.12       19.04      3.27 o 
   7   4   8      292.52      279.90     12.93 o 
   8   4   8       17.39       21.09      3.50 o 
   9   4   8       14.94       14.17      2.91 o 
  10   4   8      106.00      115.86     15.31 o 
  -3   5   8       32.03       37.63      8.73 o 
  -2   5   8       27.64       32.82      7.64 o 
  -1   5   8       11.11        7.98      4.01 o 
   0   5   8       68.25       81.13     10.58 o 
   1   5   8      185.74      191.76      8.42 o 
   2   5   8      144.51      156.65      9.83 o 
   3   5   8      116.59       93.85     10.92 o 
   4   5   8      109.59      112.95      6.31 o 
   5   5   8      184.86      185.48     10.22 o 
   6   5   8        0.44        1.23      2.21 o 
   7   5   8       84.03       93.21      7.33 o 
   8   5   8      149.87      135.46      8.81 o 
   9   5   8       23.11       25.07      7.01 o 
  10   5   8       70.67       85.87     13.37 o 
  -2   6   8       34.52       34.05      8.51 o 
  -1   6   8      130.77      136.17     15.63 o 
   0   6   8       26.04       24.68      6.29 o 
   1   6   8      116.20      128.15     13.85 o 
   2   6   8       28.88       24.71      3.21 o 
   3   6   8      183.91      187.32     15.38 o 
   4   6   8        2.27        0.06      0.93 o 
   5   6   8      335.72      349.00     14.51 o 
   6   6   8       12.69       13.88      2.99 o 
   7   6   8       42.39       55.15      9.15 o 
   8   6   8       18.41       14.35      2.85 o 
   9   6   8        4.91        4.09      3.53 o 
  10   6   8        2.31        1.28      2.59 o 
  -1   7   8      170.13      142.60     17.04 o 
   0   7   8        4.78        1.11      2.35 o 
   1   7   8       12.49       10.44      4.66 o 
   2   7   8        2.95        3.37      2.56 o 
   3   7   8      130.48      126.50      8.17 o 
   4   7   8      603.64      594.59     18.25 o 
   5   7   8       66.99       65.20      6.24 o 
   6   7   8       39.48       32.93      9.19 o 
   7   7   8       40.41       49.22      5.48 o 
   8   7   8       18.46       19.18      3.39 o 
   9   7   8        0.38        4.10      2.87 o 
  10   7   8      257.30      256.77     23.39 o 
   0   8   8        9.25       12.37      5.42 o 
   1   8   8        1.92       -0.56      2.61 o 
   2   8   8       41.89       41.66      9.08 o 
   3   8   8        1.31       -0.55      2.20 o 
   4   8   8       35.38       36.97      5.98 o 
   5   8   8      329.02      334.89     14.74 o 
   6   8   8      276.77      260.30     20.25 o 
   7   8   8      118.56      120.25      9.04 o 
   8   8   8      581.30      585.46     32.95 o 
   9   8   8        0.23        2.08      2.31 o 
   1   9   8       47.74       47.07     10.23 o 
   2   9   8       82.78       75.34     12.59 o 
   3   9   8       42.41       31.62      7.85 o 
   4   9   8      184.29      254.08     22.35 o 
   5   9   8       17.69       15.77      3.24 o 
   6   9   8       57.43       57.73      6.92 o 
   7   9   8      184.84      196.90     16.65 o 
   8   9   8       31.75       14.09      5.18 o 
   9   9   8        0.09        5.26      3.34 o 
   2  10   8      138.82      159.33     19.55 o 
   3  10   8       27.30       20.18      6.34 o 
   4  10   8        0.73        5.50      3.90 o 
   5  10   8        0.06        5.52      3.95 o 
   6  10   8       65.77       61.54      7.93 o 
   7  10   8        5.79        5.56      3.20 o 
   8  10   8        0.81        6.29      3.56 o 
   6  11   8       41.10       39.18      7.73 o 
  -3  -9   9       29.36       30.41      7.06 o 
  -2  -9   9        5.38        1.58      2.56 o 
  -1  -9   9      232.40      212.51     19.80 o 
   0  -9   9      101.73       83.05     12.68 o 
  -4  -8   9       58.74       59.53      9.08 o 
  -3  -8   9      177.15      204.86     17.52 o 
  -2  -8   9      394.91      388.90     25.22 o 
  -1  -8   9       41.24       39.67      8.25 o 
   0  -8   9       46.00       39.49      8.74 o 
   1  -8   9      347.09      375.70     27.20 o 
   2  -8   9       10.36       18.10      5.92 o 
  -5  -7   9       10.41       11.69      5.77 o 
  -4  -7   9       50.54       44.55      7.95 o 
  -3  -7   9      191.20      194.19     16.78 o 
  -2  -7   9        0.08        1.00      2.40 o 
  -1  -7   9       75.10       65.84     10.04 o 
   0  -7   9      323.24      333.75     23.77 o 
   1  -7   9      100.17      129.10     15.02 o 
   2  -7   9       26.10       24.76      7.07 o 
   3  -7   9      423.72      399.55     28.82 o 
  -5  -6   9      239.52      272.82     40.69 o 
  -4  -6   9       32.79       30.56      6.35 o 
  -3  -6   9        0.07       -0.26      1.78 o 
  -2  -6   9      340.81      373.46     23.60 o 
  -1  -6   9       25.50       25.66      6.18 o 
   0  -6   9       40.61       75.26     10.90 o 
   1  -6   9      133.89      124.47     14.21 o 
   2  -6   9        1.80        1.14      1.52 o 
   3  -6   9        1.47        4.85      2.65 o 
   4  -6   9      130.05      113.24      9.81 o 
   5  -6   9      141.97      153.47     12.20 o 
  -5  -5   9       35.02       34.28      5.19 o 
  -4  -5   9        3.10        5.40      3.42 o 
  -3  -5   9      435.85      415.42     24.54 o 
  -2  -5   9      107.69      121.28     12.96 o 
  -1  -5   9      109.38       88.16     11.22 o 
   0  -5   9      333.80      371.61     23.55 o 
   1  -5   9       17.92       16.51      2.03 o 
   2  -5   9       91.18       81.98      6.24 o 
   3  -5   9      354.78      389.31     16.03 o 
   4  -5   9       24.29       26.86      4.55 o 
   5  -5   9       56.17       61.53      7.35 o 
   6  -5   9      279.77      270.43     34.54 o 
  -6  -4   9       41.11       28.29      7.44 o 
  -5  -4   9       12.13        9.16      2.92 o 
  -4  -4   9       29.94       23.72      5.92 o 
  -3  -4   9       73.37       84.77     10.73 o 
  -2  -4   9      200.99      192.62     16.50 o 
  -1  -4   9       12.34       14.72      4.70 o 
   0  -4   9       36.78       46.14      7.90 o 
   1  -4   9      148.43      144.74     14.25 o 
   2  -4   9      153.01      153.10      7.56 o 
   3  -4   9        0.06        0.16      0.60 o 
   4  -4   9       63.23       53.62      6.03 o 
   5  -4   9       85.25       76.58      7.66 o 
   6  -4   9        0.03       -0.60      3.07 o 
   7  -4   9        0.14        0.86      1.52 o 
  -6  -3   9      104.45      115.48     14.03 o 
  -5  -3   9       32.33       35.33      6.49 o 
  -4  -3   9        5.39        5.93      3.28 o 
  -3  -3   9        9.07       16.54      4.95 o 
  -2  -3   9      161.56      151.10     14.17 o 
  -1  -3   9       83.54       98.91     11.43 o 
   0  -3   9     1103.00     1136.46     43.03 o 
   1  -3   9     3217.86     3217.79     85.15 o 
   2  -3   9        0.04       -1.45      1.91 o 
   3  -3   9      268.11      278.88     11.48 o 
   4  -3   9       14.79       11.10      2.70 o 
   5  -3   9       62.87       70.99      7.16 o 
   6  -3   9      355.52      383.08     18.06 o 
   7  -3   9       19.62       15.62      4.13 o 
  -5  -2   9       36.61       28.12      4.75 o 
  -4  -2   9        7.96        5.32      3.35 o 
  -3  -2   9       67.58       66.73      9.91 o 
  -2  -2   9      430.19      432.71     25.14 o 
  -1  -2   9        0.43       -0.74      2.02 o 
   0  -2   9      232.88      228.79     17.36 o 
   1  -2   9      601.26      632.42     30.16 o 
   2  -2   9      229.52      208.86     16.80 o 
   3  -2   9     1415.95     1417.19     29.33 o 
   4  -2   9      763.52      691.68     54.75 o 
   5  -2   9      356.78      375.64     15.93 o 
   6  -2   9      234.08      230.93     13.35 o 
   7  -2   9       41.34       42.01      6.10 o 
   8  -2   9      516.55      513.79     22.88 o 
  -5  -1   9      352.78      363.57     25.33 o 
  -4  -1   9        5.37        3.13      1.91 o 
  -3  -1   9      464.26      465.59     15.41 o 
  -2  -1   9      113.53      139.23     14.13 o 
  -1  -1   9      101.68      103.20     11.86 o 
   0  -1   9      451.81      467.99     25.61 o 
   1  -1   9       95.99       91.96     10.83 o 
   2  -1   9        8.27        8.58      3.51 o 
   3  -1   9     2798.83     2744.72     46.65 o 
   4  -1   9        0.32        1.82      1.10 o 
   5  -1   9        3.50        4.86      1.87 o 
   6  -1   9      261.36      257.28     19.29 o 
   7  -1   9        4.47        1.15      1.93 o 
   8  -1   9        0.45        2.14      2.54 o 
  -5   0   9       16.19        6.73      4.10 o 
  -4   0   9        5.35        6.61      2.71 o 
  -3   0   9       80.13       94.24      7.26 o 
  -2   0   9        1.84        1.63      3.52 o 
  -1   0   9      166.82      188.48      7.89 o 
   0   0   9        2.54        3.78      0.84 o 
   1   0   9        6.61        6.34      3.29 o 
   2   0   9      118.15      112.43      5.41 o 
   3   0   9      258.70      267.65     10.36 o 
   4   0   9      102.56       26.22     50.36 o 
   5   0   9      743.31      782.10     33.73 o 
   6   0   9        0.07        1.05      1.84 o 
   7   0   9       20.60       19.81      5.41 o 
   8   0   9      159.25      167.39     15.77 o 
   9   0   9        1.48        3.68      3.10 o 
  -5   1   9       29.99       29.12      7.94 o 
  -4   1   9       12.35        6.15      2.37 o 
  -3   1   9      301.72      330.96     11.42 o 
  -2   1   9      102.14      104.71     10.67 o 
  -1   1   9        0.03        0.09      0.86 o 
   0   1   9      168.10      165.65      8.05 o 
   1   1   9        0.09       -0.48      0.71 o 
   2   1   9        9.90        7.73      1.19 o 
   3   1   9      550.12      507.01     15.52 o 
   4   1   9        7.90        6.97      3.54 o 
   5   1   9        5.62        5.00      2.76 o 
   6   1   9        0.17        4.12      2.46 o 
   7   1   9        2.84        1.88      2.25 o 
   8   1   9      137.37      140.90     13.74 o 
   9   1   9       20.07       23.62      5.89 o 
  -4   2   9        0.71        0.86      2.11 o 
  -3   2   9       96.52      102.29      8.86 o 
  -2   2   9       10.94       14.20      3.27 o 
  -1   2   9      448.65      459.89     25.63 o 
   0   2   9      287.94      285.69     12.30 o 
   1   2   9      120.58      121.02      7.49 o 
   2   2   9      515.20      523.23     17.99 o 
   3   2   9       89.31       95.48     10.19 o 
   4   2   9       77.74       58.49      7.25 o 
   5   2   9      891.42      799.79     46.69 o 
   6   2   9      404.18      425.80     23.16 o 
   7   2   9       37.55       32.15      6.37 o 
   8   2   9      100.88      113.46     11.75 o 
   9   2   9      233.65      237.82     17.56 o 
  -4   3   9        1.94        1.79      2.75 o 
  -3   3   9       19.17       24.17      4.75 o 
  -2   3   9       85.27       77.74      7.73 o 
  -1   3   9      203.27      213.18     13.80 o 
   0   3   9      257.84      250.37     17.50 o 
   1   3   9       44.11       36.43      6.11 o 
   2   3   9      190.79      197.29     10.25 o 
   3   3   9        0.19        0.75      1.32 o 
   4   3   9        0.47        1.48      1.97 o 
   5   3   9       72.96       79.62     13.90 o 
   6   3   9        0.29        3.42      2.41 o 
   7   3   9        0.49       -0.35      1.39 o 
   8   3   9      174.84      184.74     11.43 o 
   9   3   9       49.20       41.17      5.46 o 
  -3   4   9      228.82      227.94     20.14 o 
  -2   4   9       56.14       42.27      8.20 o 
  -1   4   9        0.81        1.52      1.92 o 
   0   4   9     1225.42     1320.49     40.57 o 
   1   4   9      690.86      703.07     27.62 o 
   2   4   9        2.53        3.19      1.54 o 
   3   4   9      784.00      724.74     21.98 o 
   4   4   9       19.93       11.56      4.03 o 
   5   4   9       47.70       50.44      7.77 o 
   6   4   9      357.41      329.86     14.72 o 
   7   4   9        2.11        3.84      1.91 o 
   8   4   9      306.33      337.85     20.23 o 
   9   4   9       45.24       42.95      5.39 o 
  -2   5   9        1.88       12.27      4.82 o 
  -1   5   9       17.07       14.72      5.32 o 
   0   5   9      312.73      304.44     21.28 o 
   1   5   9      653.87      651.28     23.08 o 
   2   5   9      807.89      814.10     18.89 o 
   3   5   9        0.01        1.18      2.23 o 
   4   5   9       83.72       84.39     16.03 o 
   5   5   9      374.37      342.00     20.99 o 
   6   5   9        4.72        2.24      1.52 o 
   7   5   9       55.45       56.12      6.25 o 
   8   5   9      191.06      189.62     11.22 o 
   9   5   9       23.46       23.09      6.89 o 
  -2   6   9       53.81       43.46      9.46 o 
  -1   6   9       34.23       38.46      8.65 o 
   0   6   9       73.48       75.24     11.31 o 
   1   6   9       25.91       22.46      6.25 o 
   2   6   9      684.20      723.33     25.04 o 
   3   6   9      359.36      374.64     23.82 o 
   4   6   9       79.27       76.17      7.83 o 
   5   6   9       12.68       14.80      4.90 o 
   6   6   9      313.88      329.69     14.88 o 
   7   6   9       47.78       50.33      5.73 o 
   8   6   9      355.64      360.14     18.23 o 
   9   6   9        4.89       11.04      4.70 o 
  -1   7   9       55.26       60.84     11.26 o 
   0   7   9       19.37       15.27      6.05 o 
   1   7   9        0.06        0.80      2.07 o 
   2   7   9      203.93      194.43     18.15 o 
   3   7   9       22.13       23.89      4.49 o 
   4   7   9        5.64        5.71      3.86 o 
   5   7   9       36.78       42.37      5.95 o 
   6   7   9       65.14       77.79      7.16 o 
   7   7   9        0.76        2.84      1.88 o 
   8   7   9      247.92      257.48     13.14 o 
   9   7   9        1.95       -4.76      3.59 o 
   0   8   9      101.39      104.57     15.00 o 
   1   8   9       77.50       90.33     13.33 o 
   2   8   9        6.63       18.31      6.68 o 
   3   8   9      194.11      186.82     18.39 o 
   4   8   9        0.06        1.38      1.84 o 
   5   8   9       19.82       16.21      4.26 o 
   6   8   9       22.58       29.20      4.57 o 
   7   8   9      118.26      110.96      8.77 o 
   8   8   9      296.16      281.56     22.57 o 
   9   8   9        1.08        4.24      3.64 o 
   2   9   9       10.50       16.30      5.88 o 
   3   9   9       12.99       11.64      5.26 o 
   4   9   9      170.01      195.10     13.65 o 
   5   9   9      369.83      330.96     15.24 o 
   6   9   9       17.08       19.00      8.84 o 
   7   9   9        1.29        3.14      1.64 o 
   8   9   9      392.63      406.80     27.52 o 
   9   9   9       18.03       17.97      6.18 o 
   4  10   9       10.60       16.06      6.60 o 
   5  10   9        0.50        3.04      2.20 o 
   6  10   9       20.79       18.58      5.66 o 
   7  10   9      136.82      161.20     16.03 o 
  -3  -8  10        2.76        8.81      4.02 o 
  -2  -8  10       31.81       24.78      6.23 o 
  -1  -8  10      122.24      121.17     14.75 o 
   0  -8  10        7.14       -2.51      2.56 o 
   1  -8  10        8.32        2.29      2.54 o 
  -4  -7  10       74.45       67.62     10.19 o 
  -3  -7  10        2.12       -1.72      2.49 o 
  -2  -7  10       61.27       58.07      9.97 o 
  -1  -7  10       45.36       53.04      9.44 o 
   0  -7  10        0.01       -0.92      2.33 o 
   1  -7  10      443.45      493.99     31.08 o 
   2  -7  10        2.32        4.23      3.45 o 
  -4  -6  10       84.61       92.74     11.77 o 
  -3  -6  10       20.29       18.54      5.68 o 
  -2  -6  10       11.73       14.46      4.92 o 
  -1  -6  10       44.96       51.45      9.23 o 
   0  -6  10      107.38      115.11     13.93 o 
   1  -6  10       17.53       22.57      6.30 o 
   2  -6  10      200.32      200.27     19.18 o 
   3  -6  10       36.59       32.86      8.12 o 
   4  -6  10      178.58      206.40     20.74 o 
  -5  -5  10      240.06      284.18     24.12 o 
  -4  -5  10        0.31        1.36      2.92 o 
  -3  -5  10       60.55       58.83      9.55 o 
  -2  -5  10      303.97      358.92     23.91 o 
  -1  -5  10      423.35      444.91     27.02 o 
   0  -5  10       10.01       13.64      5.02 o 
   1  -5  10      274.21      266.14     21.09 o 
   2  -5  10        0.72        0.24      1.75 o 
   3  -5  10       23.59       19.30      6.23 o 
   4  -5  10      781.54      831.08     41.46 o 
   5  -5  10        2.84        3.17      3.57 o 
  -5  -4  10       23.27       14.98      3.73 o 
  -4  -4  10      237.65      235.90     19.18 o 
  -3  -4  10        0.18       -2.64      2.93 o 
  -2  -4  10        0.67        0.79      2.09 o 
  -1  -4  10      244.56      257.48     20.00 o 
   0  -4  10      224.18      250.34     19.78 o 
   1  -4  10       37.15       35.82      7.63 o 
   2  -4  10      406.49      434.20     27.09 o 
   3  -4  10       23.85       15.02      4.88 o 
   4  -4  10        1.64       -0.27      1.53 o 
   5  -4  10      125.92      119.25      9.65 o 
   6  -4  10      387.31      398.19     24.44 o 
  -5  -3  10      288.15      269.80     26.12 o 
  -4  -3  10      334.81      344.18     23.91 o 
  -3  -3  10        7.46        7.91      3.63 o 
  -2  -3  10      128.99      133.15     14.12 o 
  -1  -3  10        3.04        4.82      2.71 o 
   0  -3  10       37.52       38.99      7.68 o 
   1  -3  10      419.53      411.21     25.32 o 
   2  -3  10      120.31      131.96     14.24 o 
   3  -3  10      118.39      115.98     13.57 o 
   4  -3  10      245.47      255.66     20.75 o 
   5  -3  10       19.49       19.80      3.94 o 
   6  -3  10      128.05      140.46     10.79 o 
   7  -3  10      181.08      178.36     13.11 o 
  -5  -2  10        0.48        0.76      2.72 o 
  -4  -2  10        2.06        0.75      2.78 o 
  -3  -2  10      297.56      287.92     21.76 o 
  -2  -2  10      161.06      170.38     16.36 o 
  -1  -2  10       29.48       28.28      6.67 o 
   0  -2  10        5.15        3.98      2.55 o 
   1  -2  10       21.98       16.75      5.02 o 
   2  -2  10      326.37      351.51     23.13 o 
   3  -2  10       53.38       56.01      4.65 o 
   4  -2  10        0.02        2.12      1.07 o 
   5  -2  10       94.43      108.62     13.19 o 
   6  -2  10        0.53        1.74      2.58 o 
   7  -2  10        8.86        3.35      3.50 o 
   8  -2  10       30.10       38.72      8.94 o 
  -4  -1  10       19.14       11.54      4.41 o 
  -3  -1  10       39.03       42.75      8.58 o 
  -2  -1  10      190.63      189.29     17.37 o 
  -1  -1  10      154.34      167.16     16.16 o 
   0  -1  10       18.45       18.43      5.39 o 
   1  -1  10      725.93      695.60     33.20 o 
   2  -1  10       17.02       16.92      5.16 o 
   3  -1  10      258.98      278.84     17.05 o 
   4  -1  10       39.12        5.76     16.71 o 
   5  -1  10        9.09        9.23      3.98 o 
   6  -1  10        2.39        1.44      1.45 o 
   7  -1  10      479.38      482.48     28.76 o 
   8  -1  10       11.21       18.22      5.76 o 
  -4   0  10       16.78        2.07      2.87 o 
  -3   0  10       27.94       23.24      6.71 o 
  -2   0  10      231.33      216.51     19.16 o 
  -1   0  10        0.48        1.00      0.99 o 
   0   0  10      417.14      394.00     24.94 o 
   1   0  10      285.85      284.12     20.58 o 
   2   0  10       99.33      100.23      6.78 o 
   3   0  10      719.36      687.72     17.79 o 
   4   0  10      224.85       49.84    117.91 o 
   5   0  10       42.08       43.13      7.86 o 
   6   0  10      505.78      548.01     29.38 o 
   7   0  10       26.77       38.96      7.77 o 
   8   0  10        4.55       -1.26      2.46 o 
   9   0  10       40.31       34.21      7.74 o 
  -4   1  10       19.74       20.12      6.44 o 
  -3   1  10       21.92       18.66      6.64 o 
  -2   1  10        1.42       -0.74      1.31 o 
  -1   1  10        6.25        6.26      1.94 o 
   0   1  10        0.29        1.62      0.91 o 
   1   1  10       48.85       45.50      4.51 o 
   2   1  10      179.33      171.03      7.29 o 
   3   1  10        6.06        8.28      3.39 o 
   4   1  10       85.58       76.98     24.81 o 
   5   1  10        3.47        9.51      3.96 o 
   6   1  10      115.51      121.32     12.89 o 
   7   1  10      120.39      116.69     12.86 o 
   8   1  10       40.68       59.03      9.24 o 
   9   1  10       88.09       65.45     10.04 o 
  -3   2  10       12.26       -0.12      2.33 o 
  -2   2  10      455.63      479.15     18.93 o 
  -1   2  10      144.75      143.96      9.26 o 
   0   2  10       65.19       63.02      4.64 o 
   1   2  10      176.85      179.36     12.20 o 
   2   2  10       44.18       39.99      4.23 o 
   3   2  10       30.35        5.55     15.68 o 
   4   2  10      539.14      492.02     26.78 o 
   5   2  10       75.81       66.84      7.26 o 
   6   2  10      104.08      124.33     12.97 o 
   7   2  10       38.64       40.51      7.44 o 
   8   2  10       50.86       55.28      8.75 o 
   9   2  10       76.74       86.60     11.03 o 
  -3   3  10       11.39        9.51      4.45 o 
  -2   3  10       42.87       41.61      5.83 o 
  -1   3  10      249.84      242.38     13.27 o 
   0   3  10      280.79      312.63     14.46 o 
   1   3  10       12.24       14.18      2.30 o 
   2   3  10        1.35        0.82      1.06 o 
   3   3  10        0.49        2.94      2.34 o 
   4   3  10      310.84      266.82     19.39 o 
   5   3  10       35.68       32.91      4.48 o 
   6   3  10      247.48      243.95     18.02 o 
   7   3  10      156.87      153.88     14.18 o 
   8   3  10        0.20       -1.44      1.74 o 
   9   3  10       29.51       26.41      6.15 o 
  -2   4  10       80.51       70.11      8.05 o 
  -1   4  10      112.95      118.32      9.82 o 
   0   4  10      210.71      208.73     12.58 o 
   1   4  10       64.49       68.89      6.85 o 
   2   4  10        4.36        3.09      1.40 o 
   3   4  10        3.60        0.05      1.04 o 
   4   4  10      198.35      205.20     17.15 o 
   5   4  10        1.68       -3.56      2.83 o 
   6   4  10      390.48      357.23     21.93 o 
   7   4  10       12.08       20.60      5.20 o 
   8   4  10      291.77      285.47     14.70 o 
   9   4  10      122.08      141.73     10.26 o 
  -2   5  10       27.59       11.53      4.93 o 
  -1   5  10        7.85        1.37      1.96 o 
   0   5  10      531.47      555.21     22.58 o 
   1   5  10        0.81        0.39      1.73 o 
   2   5  10        0.01       -2.03      2.48 o 
   3   5  10      167.05      167.86      8.47 o 
   4   5  10       28.94       33.03      7.06 o 
   5   5  10       50.20       49.33      8.43 o 
   6   5  10       11.10       16.93      4.88 o 
   7   5  10        1.79       -0.33      1.09 o 
   8   5  10       45.47       46.62      5.78 o 
   9   5  10      118.90      132.32     16.39 o 
  -1   6  10        4.69        4.05      3.67 o 
   0   6  10        2.33        1.32      3.29 o 
   1   6  10       72.13       73.04      8.08 o 
   2   6  10       88.83       87.27      9.66 o 
   3   6  10        0.10       -0.12      1.76 o 
   4   6  10      223.82      227.50     19.15 o 
   5   6  10      265.38      239.13     19.04 o 
   6   6  10       30.65       33.78      6.87 o 
   7   6  10        3.61        3.48      1.83 o 
   8   6  10       63.21       58.39      9.25 o 
   9   6  10        9.00       18.40      5.89 o 
   0   7  10        8.30        3.27      3.65 o 
   1   7  10        2.91       -3.74      3.21 o 
   2   7  10      214.38      224.96     37.64 o 
   3   7  10      301.45      325.85     17.10 o 
   4   7  10       47.54       49.84      6.42 o 
   5   7  10       41.87       53.99      9.37 o 
   6   7  10      151.49      171.72     11.16 o 
   7   7  10      109.60       98.00      8.44 o 
   8   7  10        0.96       -0.32      3.01 o 
   9   7  10      111.57      104.46     14.53 o 
   1   8  10       15.49       14.47      5.37 o 
   2   8  10       73.90       57.35     10.68 o 
   3   8  10       23.20       22.61      4.84 o 
   4   8  10        1.04        0.47      2.01 o 
   5   8  10       72.61       63.07     10.26 o 
   6   8  10      154.07      145.86     10.41 o 
   7   8  10       47.14       43.40      5.81 o 
   8   8  10        6.12       10.16      4.56 o 
   9   8  10       31.61       34.53      8.26 o 
   3   9  10       95.35      101.00     10.45 o 
   4   9  10        3.01        0.70      3.60 o 
   5   9  10       29.82       22.62      8.56 o 
   6   9  10       89.50       89.47      8.17 o 
   7   9  10       57.92       41.33      5.62 o 
   8   9  10       16.36       19.28      6.00 o 
  -2  -7  11       20.25       20.56      6.44 o 
  -1  -7  11       88.42       89.25     12.96 o 
   0  -7  11       49.30       49.50      9.93 o 
   1  -7  11       21.93       20.10      6.75 o 
  -3  -6  11      457.06      421.32     27.29 o 
  -2  -6  11        4.00        4.10      2.98 o 
  -1  -6  11       67.63       66.73     10.95 o 
   0  -6  11      312.01      332.70     24.95 o 
   1  -6  11        6.84       14.44      5.74 o 
   2  -6  11       37.59       30.74      8.10 o 
   3  -6  11      217.75      238.56     22.23 o 
  -3  -5  11        3.75        0.40      2.17 o 
  -2  -5  11       23.10       33.29      7.61 o 
  -1  -5  11      598.82      638.74     34.34 o 
   0  -5  11        9.75        4.65      3.54 o 
   1  -5  11       30.99       26.19      6.85 o 
   2  -5  11      310.47      342.44     25.63 o 
   3  -5  11        6.72        3.18      2.74 o 
   4  -5  11      151.06      159.64     17.87 o 
  -4  -4  11       18.42       19.91      6.20 o 
  -3  -4  11       97.04      101.19     13.22 o 
  -2  -4  11        6.24       -6.46      4.30 o 
  -1  -4  11      184.43      199.52     18.51 o 
   0  -4  11       29.79       29.46      7.19 o 
   1  -4  11       37.88       39.76      8.37 o 
   2  -4  11       86.99      104.22     13.56 o 
   3  -4  11       88.56       81.07     12.11 o 
   4  -4  11       27.37       14.51      5.65 o 
   5  -4  11        4.49        0.82      2.52 o 
  -4  -3  11        0.07        3.59      3.24 o 
  -3  -3  11        3.06        2.79      2.56 o 
  -2  -3  11       18.46       10.55      4.37 o 
  -1  -3  11      309.48      347.21     24.51 o 
   0  -3  11      376.13      403.48     26.53 o 
   1  -3  11       77.55       83.75     11.78 o 
   2  -3  11      100.75      111.70     13.73 o 
   3  -3  11        4.30       -4.53      3.09 o 
   4  -3  11      178.98      204.02     19.08 o 
   5  -3  11      482.56      474.45     30.29 o 
   6  -3  11        6.76       16.31      6.25 o 
  -4  -2  11        2.98        2.90      2.03 o 
  -3  -2  11       56.09       52.14      9.80 o 
  -2  -2  11        0.08        4.53      3.48 o 
  -1  -2  11       51.25       57.30      9.95 o 
   0  -2  11       60.48       60.25      9.98 o 
   1  -2  11        0.88       -0.28      2.30 o 
   2  -2  11      354.42      329.41     23.57 o 
   3  -2  11       96.01      104.46     13.15 o 
   4  -2  11      383.66      392.67     25.98 o 
   5  -2  11        4.14        6.20      3.85 o 
   6  -2  11       72.19       63.39     10.83 o 
   7  -2  11      256.79      248.79     21.83 o 
  -4  -1  11      194.59      194.35     19.60 o 
  -3  -1  11       17.77       17.92      5.78 o 
  -2  -1  11       52.93       44.66      9.10 o 
  -1  -1  11       48.81       46.69      8.98 o 
   0  -1  11      187.15      169.98     16.81 o 
   1  -1  11       75.55       62.25      9.85 o 
   2  -1  11      794.32      833.57     38.44 o 
   3  -1  11     1290.94     1364.28     51.68 o 
   4  -1  11        2.71        5.27      3.55 o 
   5  -1  11      146.46      166.88     16.63 o 
   6  -1  11       19.75       20.83      5.92 o 
   7  -1  11        2.34        1.66      2.57 o 
   8  -1  11      216.47      222.88     20.35 o 
  -3   0  11        7.54        4.51      3.62 o 
  -2   0  11        3.03        4.46      3.24 o 
  -1   0  11        1.39        0.97      2.66 o 
   0   0  11      244.14      207.84     18.79 o 
   1   0  11        6.26       16.66      5.19 o 
   2   0  11      360.69      364.56     24.41 o 
   3   0  11       91.92       95.00     12.12 o 
   4   0  11      204.52      207.99     18.24 o 
   5   0  11      122.40      121.54     13.91 o 
   6   0  11        0.70        2.29      3.33 o 
   7   0  11      106.22      108.07     13.38 o 
   8   0  11      139.40      128.42     14.83 o 
  -3   1  11      402.74      368.72     28.05 o 
  -2   1  11       18.25       19.28      6.60 o 
  -1   1  11       90.57       95.06     13.22 o 
   0   1  11        9.97       11.86      4.93 o 
   1   1  11       43.12       40.08      3.34 o 
   2   1  11      775.96      763.19     18.51 o 
   3   1  11       85.02       78.87     11.11 o 
   4   1  11        0.05       -0.69      2.04 o 
   5   1  11      866.08      915.60     39.98 o 
   6   1  11       58.81       63.33      9.98 o 
   7   1  11        1.09        1.91      2.72 o 
   8   1  11       93.65       84.21     11.62 o 
  -3   2  11      213.69      220.23     22.19 o 
  -2   2  11      293.31      265.23     23.57 o 
  -1   2  11       84.14       84.90     12.96 o 
   0   2  11       47.94       46.32      9.41 o 
   1   2  11      104.91      115.65      7.54 o 
   2   2  11       11.77       16.23      5.78 o 
   3   2  11        0.36        0.49      0.88 o 
   4   2  11      657.56      617.09     31.98 o 
   5   2  11       22.08       22.43      3.77 o 
   6   2  11        0.63        9.55      4.22 o 
   7   2  11      276.55      301.80     21.55 o 
   8   2  11      140.27      147.62     14.95 o 
   9   2  11      145.37      134.85     14.35 o 
  -2   3  11       31.93       31.07      8.55 o 
  -1   3  11       48.85       39.99      9.22 o 
   0   3  11       23.99       18.22      3.40 o 
   1   3  11       93.37      102.55      7.90 o 
   2   3  11      134.73      123.39      8.60 o 
   3   3  11        0.32        0.63      1.21 o 
   4   3  11        4.73        6.03      3.73 o 
   5   3  11        9.10       10.25      4.18 o 
   6   3  11       18.84       22.29      5.84 o 
   7   3  11       26.08       28.08      6.51 o 
   8   3  11       19.97       29.94      6.71 o 
   9   3  11       70.38       77.15     10.56 o 
  -1   4  11       31.32       49.32     10.72 o 
   0   4  11      390.81      355.69     22.70 o 
   1   4  11        0.83       -2.98      3.49 o 
   2   4  11      196.59      215.60     15.35 o 
   3   4  11       19.00       17.43      3.60 o 
   4   4  11       91.06       83.79     11.64 o 
   5   4  11      132.68      129.67     14.01 o 
   6   4  11       31.98       28.00      6.38 o 
   7   4  11      307.99      327.87     22.13 o 
   8   4  11      108.57       88.77     11.13 o 
   9   4  11       33.17       32.86      6.74 o 
   0   5  11       42.47       43.94      7.09 o 
   1   5  11        2.39        3.10      2.07 o 
   2   5  11       74.98       63.18      7.03 o 
   3   5  11       16.55       15.59      3.60 o 
   4   5  11       24.91       34.17      7.55 o 
   5   5  11       27.44       37.04      7.80 o 
   6   5  11        0.02       -1.83      2.23 o 
   7   5  11      250.74      240.74     18.66 o 
   8   5  11      111.01      112.56     12.41 o 
   0   6  11       30.59       31.47      7.63 o 
   1   6  11       74.54       70.33      8.11 o 
   2   6  11      499.61      518.03     22.00 o 
   3   6  11        5.72        6.45      2.72 o 
   4   6  11      121.54      125.94     10.13 o 
   5   6  11      227.01      205.17     18.46 o 
   6   6  11        3.78        4.26      2.88 o 
   7   6  11       64.42       52.50      8.71 o 
   8   6  11       27.32       35.66      7.06 o 
   9   6  11        5.56        4.09      2.59 o 
   1   7  11      148.67      167.26     17.84 o 
   2   7  11      182.25      167.64     12.88 o 
   3   7  11       87.50       81.04      8.68 o 
   4   7  11      103.18       96.93      9.25 o 
   5   7  11       17.48       15.15      5.42 o 
   6   7  11       31.92       43.14      8.21 o 
   7   7  11      325.46      286.92     20.93 o 
   8   7  11        1.43       -0.62      1.54 o 
   3   8  11        0.75        0.33      1.61 o 
   4   8  11      125.39      120.76     10.80 o 
   5   8  11       89.32       88.27      9.17 o 
   6   8  11        1.23        4.78      2.85 o 
   7   8  11       22.00       20.24      5.94 o 
   8   8  11       58.61       59.53     10.60 o 
  -1  -6  12       14.70       21.72      6.73 o 
   0  -6  12       61.00       50.40     10.13 o 
   1  -6  12      172.37      174.18     19.05 o 
  -2  -5  12      402.67      379.27     27.17 o 
  -1  -5  12        5.18        3.44      3.52 o 
   0  -5  12       18.87       19.55      6.29 o 
   1  -5  12        0.71        3.65      2.98 o 
   2  -5  12       56.07       41.06      9.34 o 
   3  -5  12      759.10      798.22     42.33 o 
  -2  -4  12      229.89      241.14     21.54 o 
  -1  -4  12        2.93       -6.01      4.16 o 
   0  -4  12      322.52      319.79     24.73 o 
   1  -4  12      128.11      129.98     15.66 o 
   2  -4  12       84.25       92.41     13.57 o 
   3  -4  12        0.73        3.47      2.84 o 
   4  -4  12      157.62      146.06     17.21 o 
  -3  -3  12      348.86      393.88     27.68 o 
  -2  -3  12       41.15       33.33      7.90 o 
  -1  -3  12       13.57       17.50      5.71 o 
   0  -3  12      976.36     1095.07     48.14 o 
   1  -3  12       10.13        5.87      3.57 o 
   2  -3  12       14.49       19.22      6.39 o 
   3  -3  12       99.65      110.96     14.47 o 
   4  -3  12       63.77       81.16     12.57 o 
   5  -3  12       26.44       34.23      8.34 o 
  -3  -2  12        0.79       -3.34      3.28 o 
  -2  -2  12      145.04      157.86     17.29 o 
  -1  -2  12        0.23       -2.80      3.08 o 
   0  -2  12        9.88        7.53      4.20 o 
   1  -2  12        0.31       -2.87      2.76 o 
   2  -2  12      362.74      366.95     26.06 o 
   3  -2  12       49.84       39.41      8.65 o 
   4  -2  12        6.88        7.77      4.36 o 
   5  -2  12       25.81       27.92      7.62 o 
   6  -2  12       10.87        5.81      3.86 o 
  -2  -1  12      174.09      200.83     20.01 o 
  -1  -1  12        8.90        6.88      3.85 o 
   0  -1  12      365.30      398.97     27.48 o 
   1  -1  12       21.47       15.25      5.05 o 
   2  -1  12       22.91       16.19      5.40 o 
   3  -1  12       14.35       11.21      4.54 o 
   4  -1  12        1.40       -0.18      1.51 o 
   5  -1  12       56.16       50.79      9.35 o 
   6  -1  12      202.61      234.22     20.93 o 
   7  -1  12        6.85        6.03      3.83 o 
  -2   0  12        1.68       -2.87      3.36 o 
  -1   0  12      265.04      278.37     23.44 o 
   0   0  12      116.26       94.40     13.33 o 
   1   0  12        1.59        5.58      3.52 o 
   2   0  12      199.02      175.52     17.53 o 
   3   0  12      121.73      141.08     15.73 o 
   4   0  12        0.16        2.10      2.91 o 
   5   0  12      132.67      156.09     16.46 o 
   6   0  12       85.78       97.73     12.97 o 
   7   0  12       67.26       71.73     12.27 o 
   8   0  12        1.22        5.52      2.87 o 
  -2   1  12        0.52       -1.51      3.56 o 
  -1   1  12        3.10        7.90      4.85 o 
   0   1  12      168.23      155.21     17.25 o 
   1   1  12      227.03      207.24     19.61 o 
   2   1  12        0.52       -0.14      1.81 o 
   3   1  12       93.42       96.08     12.92 o 
   4   1  12       11.87       10.41      4.49 o 
   5   1  12      557.05      609.19     33.40 o 
   6   1  12       55.72       56.86      9.92 o 
   7   1  12      120.73      138.49     15.44 o 
   8   1  12       10.58        8.01      4.33 o 
  -1   2  12       10.90       20.78      6.98 o 
   0   2  12       51.08       57.01     10.69 o 
   1   2  12       35.50       33.82      8.01 o 
   2   2  12      122.93      110.89     14.12 o 
   3   2  12      514.58      486.23     29.90 o 
   4   2  12        0.19        0.25      2.37 o 
   5   2  12      309.05      346.75     24.31 o 
   6   2  12       33.69       45.10      8.90 o 
   7   2  12        2.75        5.11      3.94 o 
   8   2  12      334.35      321.82     23.43 o 
   0   3  12        5.59       -0.65      2.03 o 
   1   3  12       61.87       62.15     11.25 o 
   2   3  12       30.96       29.12      7.49 o 
   3   3  12       45.52       39.77      4.96 o 
   4   3  12       10.27        8.86      4.36 o 
   5   3  12       40.42       38.05      8.06 o 
   6   3  12       61.81       70.97     10.89 o 
   7   3  12       46.05       43.30      8.39 o 
   8   3  12       35.43       36.73      7.73 o 
   0   4  12      246.72      237.93     23.15 o 
   1   4  12        1.33        1.07      2.48 o 
   2   4  12      180.08      222.19     20.93 o 
   3   4  12      110.10      115.02      8.87 o 
   4   4  12        7.23       11.23      3.08 o 
   5   4  12      333.35      346.20     24.59 o 
   6   4  12       24.86       23.92      6.16 o 
   7   4  12        4.80        7.63      3.77 o 
   8   4  12       36.46       41.94      8.02 o 
   1   5  12        3.67        4.49      3.69 o 
   2   5  12       47.76       50.14     10.23 o 
   3   5  12        0.58        0.86      1.40 o 
   4   5  12        1.78        2.35      3.00 o 
   5   5  12       27.57       23.13      6.62 o 
   6   5  12       78.62       67.69     10.54 o 
   7   5  12       22.33        6.60      3.16 o 
   8   5  12       65.57       67.04     10.28 o 
   2   6  12       22.18       21.72      7.02 o 
   3   6  12       86.12       79.28      8.47 o 
   4   6  12        1.04        0.23      1.21 o 
   5   6  12        0.26       -6.54      4.36 o 
   6   6  12       13.20       17.49      5.88 o 
   7   6  12       51.11       41.31      8.28 o 
   8   6  12       11.15        9.16      3.84 o 
   3   7  12       31.20       33.85      7.96 o 
   4   7  12       73.05       61.27      7.68 o 
   5   7  12      259.74      272.74     15.93 o 
   6   7  12       47.77       46.32      9.06 o 
   7   7  12        0.03       -0.17      1.33 o 
  -1  -4  13        8.74       10.59      5.73 o 
   0  -4  13        2.69       -0.10      1.76 o 
   1  -4  13      109.47       96.59     13.98 o 
   2  -4  13      194.03      200.54     20.61 o 
  -1  -3  13        7.30        6.65      3.80 o 
   0  -3  13        0.33       -4.21      3.47 o 
   1  -3  13       85.10       68.74     11.76 o 
   2  -3  13       18.84       25.00      7.46 o 
   3  -3  13       26.95       39.84      9.27 o 
   4  -3  13      403.85      409.71     29.61 o 
  -1  -2  13       35.72       34.18      8.65 o 
   0  -2  13       33.58       46.66      9.69 o 
   1  -2  13        0.14       -3.17      3.40 o 
   2  -2  13       93.99       87.74     13.17 o 
   3  -2  13      152.08      153.18     17.40 o 
   4  -2  13        3.26       -3.05      3.23 o 
   5  -2  13       39.45       29.64      8.25 o 
  -1  -1  13       20.89       26.18      7.37 o 
   0  -1  13       65.31       63.77     11.45 o 
   1  -1  13      123.46      120.88     15.41 o 
   2  -1  13      139.89      136.48     16.34 o 
   3  -1  13        3.59        6.37      4.15 o 
   4  -1  13      283.42      310.92     24.70 o 
   5  -1  13       44.97       43.27      9.44 o 
   6  -1  13       62.17       69.98     11.98 o 
  -1   0  13       36.78       50.32     10.42 o 
   0   0  13        1.06        3.54      3.99 o 
   1   0  13      213.16      221.71     20.92 o 
   2   0  13       13.01       16.73      6.08 o 
   3   0  13        1.23        5.93      3.77 o 
   4   0  13        0.84        0.19      2.06 o 
   5   0  13      101.74      107.05     14.20 o 
   6   0  13      123.93      118.96     15.09 o 
   7   0  13       13.20       10.84      5.27 o 
   0   1  13       41.43       31.14      8.34 o 
   1   1  13      196.13      179.03     19.10 o 
   2   1  13        4.19        1.86      2.96 o 
   3   1  13       14.45        9.20      4.59 o 
   4   1  13      328.90      351.32     25.95 o 
   5   1  13      523.01      579.64     33.99 o 
   6   1  13       70.18       55.68     10.22 o 
   7   1  13        0.10        9.67      4.70 o 
   0   2  13        5.44       -6.41      4.77 o 
   1   2  13       16.64       13.30      5.51 o 
   2   2  13      359.32      376.35     27.71 o 
   3   2  13      337.25      336.69     25.86 o 
   4   2  13       56.97       50.33      9.85 o 
   5   2  13       68.07       60.35     10.71 o 
   6   2  13      127.77      134.54     15.77 o 
   7   2  13      176.84      160.77     17.23 o 
   1   3  13       23.65       10.80      4.90 o 
   2   3  13        1.24        2.33      3.08 o 
   3   3  13       42.41       40.63      8.75 o 
   4   3  13      162.91      191.76     19.25 o 
   5   3  13       33.41       22.23      6.59 o 
   6   3  13       21.60       12.71      5.09 o 
   7   3  13      321.99      318.68     24.17 o 
   2   4  13        2.22        2.04      2.59 o 
   3   4  13       27.61       43.68      9.60 o 
   4   4  13        2.40        5.51      4.11 o 
   5   4  13       16.54       14.72      5.49 o 
   6   4  13       92.80       93.15     13.03 o 
   7   4  13       83.62      103.72     13.55 o 
   3   5  13       49.86       55.54     10.46 o 
   4   5  13        7.05        9.83      4.30 o 
   5   5  13        0.95        1.95      2.66 o 
   6   5  13       83.26       69.72     11.20 o 
   7   5  13      125.86      145.86     15.94 o 
   4   6  13        8.84       17.54      6.02 o 
   5   6  13        8.25       15.46      6.21 o 
   6   6  13       32.15       45.81      9.47 o 
   2   0  14       20.94       20.53      6.50 o 
   3   0  14       22.68       24.82      7.36 o 
   4   0  14      281.84      277.57     24.18 o 
   3   1  14        0.16       -0.21      1.31 o 
   4   1  14      135.08      122.20     15.78 o 
   5   1  14       29.67       35.45      8.46 o 
   3   2  14       28.47       23.97      7.40 o 
   4   2  14       28.45       30.53      7.96 o 
   5   2  14      163.52      167.61     18.54 o 
   6   2  14        5.33       18.48      6.55 o 
   4   3  14       31.72       21.95      7.00 o 
   5   3  14      193.34      221.80     21.15 o 
   6   3  14      152.25      149.10     17.34 o 
   5   4  14       44.21       41.57      9.16 o 
                                                 
